# Supplementary material for: Web-Based Interventions for Weight Loss or Weight Loss Maintenance in Overweight and Obese People: A Systematic Review of Systematic Reviews
Source: J Med Internet Res. 2017 Jun 26;19(6):e229. doi: 10.2196/jmir.6972 (PMC5504341; doi:10.2196/jmir.6972)
Supplement: Multimedia Appendix 1 [file jmir_v19i6e229_app1.xlsx]

## Sheet: Foglio1
			MULTIMEDIA APPENDIX 1
			Reasons for exclusion for each record
	DATABASE		NON-MET INCLUSION CRITERIA					EXCLUSION CRITERIA	DECISION
Report	Database	Found in more than one database	Not a systematic review	Not web-based treatment for weight loss or weight loss maintenance	Not exclusively obese/overweight participants	Weight change (loss or maintenance) outcomes differ from absolute variation and/or the change in percentage of body weight/BMI.	Other reason	R-AMSTAR score < 22	Excluded after reading title and abstract	Excluded after reading the full text	Included
The effects of contemporary behavioural weight loss maintenance interventions for long term weight loss: A systematic review. Gilmartin, Jo. Journal of Research in Nursing Pp.481-496. Sep 2015	Psycinfo										x
The association between emotions and eating behaviour in an obese population with binge eating disorder OBESITY REVIEWS W. Nicholls, T. J. Devonport and M. Blake Article first published online : 8 DEC 2015	Obesity reviews			x		x			x
Food cue reactivity and craving predict eating and weight gain: a meta-analytic review OBESITY REVIEWS Rebecca G. Boswell and Hedy Kober Article first published online : 8 DEC 2015	Obesity reviews			x					x
The effects of high-intensity interval training on glucose regulation and insulin resistance: a meta-analysis OBESITY REVIEWS Volume 16, Issue 11, November 2015, Pages: 942–961, C. Jelleyman, T. Yates, G. O'Donovan, L. J. Gray, J. A. King, K. Khunti and M. J. Davies Article first published online : 20 OCT 2015	Obesity reviews			x	x	x			x
Weight maintenance: challenges, tools and strategies for primary care physicians.Obesity reviews, T. Soleymani, S. Daniel and W. T. Garvey. Article first published online : 21 OCT 2015	Obesity reviews			x					x
Weight Change and All-Cause Mortality in Older Adults: A Meta-Analysis.,"/pubmed/26571354","Cheng FW, Gao X, Jensen GL.","J Nutr Gerontol Geriatr. 2015 Oct-Dec	PubMed			x					x
The potential role of soyfoods in weight and adiposity reduction: an evidence-based review.,"/pubmed/18419671","Cope MB, Erdman JW Jr, Allison DB.","Obes Rev. 2008 May	PubMed			x					x
The effect of macronutrients on glycaemic control: a systematic review of dietary randomised controlled trials in overweight and obese adults with type 2 diabetes in which there was no difference in weight loss between treatment groups.,"/pubmed/26411958","Emadian A, Andrews RC, England CY, Wallace V, Thompson JL.","Br J Nutr. 2015 Nov	PubMed			x		x			x
Rigorous control conditions diminish treatment effects in weight loss-randomized controlled trials.,"/pubmed/26449419","Dawson JA, Kaiser KA, Affuso O, Cutter GR, Allison DB.","Int J Obes (Lond). 2015 Oct 9	PubMed			x					x
Is consuming yoghurt associated with weight management outcomes? Results from a systematic review.,"/pubmed/26443336","Eales J, Lenoir-Wijnkoop I, King S, Wood H, Kok FJ, Shamir R, Prentice A, Edwards M, Glanville J, Atkinson RL.","Int J Obes (Lond). 2015 Oct 7.	PubMed			x					x
Intermittent energy restriction and weight loss: a systematic review.,"/pubmed/26603882","Davis CS, Clarke RE, Coulter SN, Rounsefell KN, Walker RE, Rauch CE, Huggins CE, Ryan L.","Eur J Clin Nutr. 2015 Nov 25.	PubMed			x					x
Effectiveness of lifestyle-based weight loss interventions for adults with type 2 diabetes: a systematic review and meta-analysis.,"/pubmed/25523815","Terranova CO, Brakenridge CL, Lawler SP, Eakin EG, Reeves MM.","Diabetes Obes Metab. 2015 Apr	PubMed			x	x				x
Does Fish Oil Have an Anti-Obesity Effect in Overweight/Obese Adults? A Meta-Analysis of Randomized Controlled Trials.,"/pubmed/26571503","Du S, Jin J, Fang W, Su Q.","PLoS One. 2015	PubMed			x					x
Control of Body Weight by Eating Behavior in Children.,"/pubmed/26539422","Zandian M, Bergh C, Ioakimidis I, Esfandiari M, Shield J, Lightman S, Leon M, SÃ¶dersten P.","Front Pediatr. 2015	PubMed			x					x
Bariatric surgery as a treatment for idiopathic intracranial hypertension: a systematic review.,"/pubmed/26499350","Handley JD, Baruah BP, Williams DM, Horner M, Barry J, Stephens JW.","Surg Obes Relat Dis. 2015 Aug 12.	PubMed			x	x	x			x
Altered gut and adipose tissue hormones in overweight and obese individuals: cause or consequence?,"/pubmed/26499438","Lean ME, Malkova D.","Int J Obes (Lond). 2015 Oct 26. doi: 10.1038/ijo.2015.220. [Epub ahead of print] Review.","Int J Obes (Lond).	PubMed			x		x			x
The treatment of binge eating disorder - a review.,"/pubmed/26471029","Papp I, Szumska I, TÃºry F.","Psychiatr Hung. 2015	PubMed				x	x			x
Body composition analysis in obesity: radionuclide and non radionuclide methods].,"/pubmed/18392235","Tzotzas T, Krassas GE, Doumas A.","Hell J Nucl Med. 2008 Jan-Apr	PubMed			x					x
Advertising of Prescription-Only Medicines to the Public: Does Evidence of Benefit Counterbalance Harm? Barbara Mintzes. Annual Review of Public Health Vol. 33 (2012): 259-277	Annual reviews of public health			x	x	x			x
Anorexia Nervosa and Bulimia J H Autry, E S Stover, N Reatig, and R Casper.Annual Review of Public Health Vol. 7 (1986): 535-543	Annual reviews of public health		x		x				x
Behavioral Interventions and Compliance to Treatment Regimes R C Benfari, E Eaker, and J G Stoll.Annual Review of Public Health Vol. 2 (1981): 431-471	Annual reviews of public health			x	x	x			x
Church-Based Health Promotion Interventions: Evidence and Lessons Learned Marci Kramish Campbell, Marlyn Allicock Hudson, Ken Resnicow, Natasha Blakeney, Amy Paxton, and Monica Baskin.Annual Review of Public Health Vol. 28 (2007): 213-234	Annual reviews of public health			x	x	x			x
COMPETING DIETARY CLAIMS FOR WEIGHT LOSS: Finding the Forest Through Truculent Trees David L. Katz.Annual Review of Public Health Vol. 26 (2005): 61-88	Annual reviews of public health			x					x
Dietary Aspects of the Treatment of Hypertension N M Kaplan.Annual Review of Public Health Vol. 33 (2012): 259-277	Annual reviews of public health		x	x	x				x
Dietary Interventions to Prevent Disease Deborah J. Bowen and Shirley A. A. Beresford.Annual Review of Public Health Vol. 23 (2002): 255-286	Annual reviews of public health				x				x
Economic Incentives for Health Kenneth E. Warner and Hillary A. Murt.Annual Review of Public Health Vol. 5 (1984): 107-133	Annual reviews of public health		x	x	x	x			x
Findings for Public Health From Meta-Analyses Thomas A. Louis, Harvey V. Fineberg, and Frederick Mosteller Annual Review of Public Health Vol. 6 (1985): 1-20	Annual reviews of public health			x						x
Fitness of the US Workforce.Nicolaas P. Pronk.Annual Review of Public Health Vol. 36 (2015): 131-149	Annual reviews of public health			x	x				x
Health Promotion and Disease Prevention at the Worksite Jonathan E. Fielding.Annual Review of Public Health Vol. 5 (1984): 237-265	Annual reviews of public health				x	x			x
Health Promotion and Patient Education Benefits for Employees.P D Mullen.Annual Review of Public Health Vol. 9 (1988): 305-332	Annual reviews of public health			x	x	x			x
Health Promotion in Smaller Workplaces in the United States.Jeffrey R. Harris, Peggy A. Hannon, Shirley A.A. Beresford, Laura A. Linnan, and Deborah L. McLellan.Annual Review of Public Health Vol. 35 (2014): 327-342	Annual reviews of public health		x	x	x				x
Health-Related Physical Fitness in Childhood: Status and Recommendations B G Simons-Morton, G S Parcel, N M O'Hara, S N Blair, and R R Pate.Annual Review of Public Health Vol. 9 (1988): 403-425	Annual reviews of public health				x	x			x
How Can We Increase Translation of Research into Practice? Types of Evidence Needed.Russell E. Glasgow and Karen M. Emmons.Annual Review of Public Health Vol. 28 (2007): 413-433	Annual reviews of public health			x	x	x			x
How Much Physical Activity is Good for Health? S N Blair, H W Kohl, N F Gordon, and R S Paffenbarger, Jr.Annual Review of Public Health Vol. 13 (1992): 99-126	Annual reviews of public health			x	x				x
Identifying the Effects of Environmental and Policy Change Interventions on Healthy Eating.Deborah J. Bowen, Wendy E. Barrington, and Shirley A.A. Beresford.Annual Review of Public Health Vol. 36 (2015): 289-306	Annual reviews of public health					x				x
IMPLICATIONS OF THE RESULTS OF COMMUNITY INTERVENTION TRIALS.Glorian Sorensen,Karen Emmons,Mary Kay Hunt,Douglas Johnston.Annual Review of Public Health Vol. 19 (1998): 379-416	Annual reviews of public health			x	x	x			x
Minisymposium on Obesity: Overview and Some Strategic Considerations.Shiriki K Kumanyika.Annual Review of Public Health Vol. 22 (2001): 293-308	Annual reviews of public health		x	x					x
Mobile Text Messaging for Health: A Systematic Review of Reviews.Amanda K. Hall, Heather Cole-Lewis, and Jay M. Bernhardt.Annual Review of Public Health Vol. 36 (2015): 393-415	Annual reviews of public health			x	x				x
Nonpharmacologic Approaches to the Treatment of Hypertension Alvin P. Shapiro and Rolf G. Jacob.Annual Review of Public Health Vol. 4 (1983): 285-310	Annual reviews of public health		x	x	x	x			x
Nutrition and Exercise: Effects on Adolescent Health Carol N. Meredith and Johanna T. Dwyer.Annual Review of Public Health Vol. 12 (1991): 309-333	Annual reviews of public health		x	x	x				x
Peer Support in Health Care and Prevention: Cultural, Organizational, and Dissemination Issues.Edwin B. Fisher, Muchieh Maggy Coufal, Humberto Parada, Jennifer B. Robinette, Patrick Y. Tang, Diana M. Urlaub, Claudia Castillo, Laura M. Guzman-Corrales, Sayaka Hino, Jaimie Hunter, Ariana W. Katz, Yael R. Symes, Heidi P. Worley, and Cuirong Xu.Annual Review of Public Health Vol. 35 (2014): 363-383	Annual reviews of public health			x	x				x
Physical Activity and Weight Management Across the Lifespan.Jennifer H. Goldberg and Abby C. King.Annual Review of Public Health Vol. 28 (2007): 145-170	Annual reviews of public health			x					x
Preventing Obesity in Children and Adolescents.William H. Dietz and Steven L. Gortmaker.Annual Review of Public Health Vol. 22 (2001): 337-353	Annual reviews of public health			x					x
PRIMARY PREVENTION OF DIABETES: What Can Be Done and How Much Can Be Prevented? Matthias B. Schulze and Frank B. Hu.Annual Review of Public Health Vol. 26 (2005): 445-467	Annual reviews of public health				x				x
Public Health Approaches to Obesity and its Management.K D Brownell.Annual Review of Public Health Vol. 7 (1986): 521-533	Annual reviews of public health			x					x
School-Based Interventions for Health Promotion and Weight Control: Not Just Waiting on the World to Change.D.L. Katz.Annual Review of Public Health Vol. 30 (2009): 253-272	Annual reviews of public health			x					x
Symposium on Nutrition: Introduction A P Simopoulos.Annual Review of Public Health Vol. 7 (1986): 475-480	Annual reviews of public health			x	x				x
Systems Science Methods in Public Health: Dynamics, Networks, and Agents.Douglas A. Luke and Katherine A. Stamatakis.Annual Review of Public Health Vol. 33 (2012): 357-376	Annual reviews of public health		x							x
The Behavioral Response to Personalized Genetic Information: Will Genetic Risk Profiles Motivate Individuals and Families to Choose More Healthful Behaviors? Colleen M. McBride, Laura M. Koehly, Saskia C. Sanderson, and Kimberly A. Kaphingst.Annual Review of Public Health Vol. 31 (2010): 89-103	Annual reviews of public health			x	x	x			x
The Delivery of Public Health Interventions via the Internet: Actualizing Their Potential Gary G. Bennett and Russell E. Glasgow.Annual Review of Public Health Vol. 30 (2009): 273-292	Annual reviews of public health		x							x
The Health Sector in Developing Countries: Problems for the 1990s and Beyond W H Mosley, D T Jamison, and D A Henderson.Annual Review of Public Health Vol. 11 (1990): 335-358	Annual reviews of public health			x	x	x			x
The Importance of Obesity in the Development of Coronary Risk Factors and Disease: The Epidemiologic Evidence.H B Hubert.Annual Review of Public Health Vol. 7 (1986): 493-502	Annual reviews of public health			x		x			x
The Response of the US Centers for Disease Control and Prevention to the Obesity Epidemic.William H. Dietz.Annual Review of Public Health Vol. 36 (2015): 575-596	Annual reviews of public health		x							x
The Role of Health Care Systems in Increased Tobacco Cessation.Susan J. Curry, Paula A. Keller, C. Tracy Orleans,Michael C. Fiore.Annual Review of Public Health Vol. 29 (2008): 411-428	Annual reviews of public health			x	x	x			x
The Women's Health Initiative: Lessons Learned.Ross L. Prentice and Garnet L. Anderson.Annual Review of Public Health Vol. 29 (2008): 131-150	Annual reviews of public health		x	x	x				x
Why Is the Developed World Obese?Sara N. Bleich, David Cutler, Christopher Murray, and Alyce Adams.Annual Review of Public Health Vol. 29 (2008): 273-295	Annual reviews of public health			x					x
Deflation of gastric band balloon in pregnancy for improving outcomes Amanda E Jefferys , Dimitrios Siassakos , Tim Draycott , Valentine A Akande and Robert Fox	Cochrane			x	x	x			x
A comparison of direct vs. self-report measures for assessing height, weight and body mass index: a systematic review OBESITY REVIEWS Volume 8, Issue 4, July 2007, Pages: 307–326, S. Connor Gorber, M. Tremblay, D. Moher and B. Gorber	Obesity reviews			x	x	x			x
A comparison of the effectiveness of physical activity and sedentary behaviour interventions in reducing sedentary time in adults: a systematic review and meta-analysis of controlled trials Obesity Reviews Volume 15, Issue 11, November 2014, Pages: 905–919, S. A. Prince, T. J. Saunders, K. Gresty and R. D. Reid	Obesity reviews			x	x	x			x
A food policy package for healthy diets and the prevention of obesity and diet-related non-communicable diseases: the NOURISHING framework OBESITY REVIEWS Volume 14, Issue S2, November 2013, Pages: 159–168, C. Hawkes, J. Jewell and K. Allen	Obesity reviews			x					x
A systematic review and meta-analysis of the effect of aerobic vs. resistance exercise training on visceral fat Obesity Reviews Volume 13, Issue 1, January 2012, Pages: 68–91, I. Ismail, S. E. Keating, M. K. Baker and N. A. Johnson	Obesity reviews			x	x				x
A systematic review and mixed treatment comparison of pharmacological interventions for the treatment of obesity Obesity Reviews Volume 13, Issue 6, June 2012, Pages: 483–498, L. J. Gray, N. Cooper, A. Dunkley, F. C. Warren, R. Ara, K. Abrams, M. J. Davies, K. Khunti and A. Sutton	Obesity reviews			x					x
A systematic review of built environment factors related to physical activity and obesity risk: implications for smart growth urban planning OBESITY REVIEWS volume 12, Issue 5, May 2011, Pages: e173–e182, C. P. Durand, M. Andalib, G. F. Dunton, J. Wolch and M. A. Pentz	Obesity reviews			x					x
A systematic review of environmental factors and obesogenic dietary intakes among adults: are we getting closer to understanding obesogenic environments? OBESITY REVIEWS Volume 12, Issue 5, May 2011, Pages: e95–e106, K. Giskes, F. van Lenthe, M. Avendano-Pabon and J. Brug	Obesity reviews			x	x	x			x
A systematic review of motivational interviewing for weight loss among adults in primary care Obesity Reviews Volume 16, Issue 4, April 2015, Pages: 304–318, R. D. Barnes and V. Ivezaj	Obesity reviews			x					x
A systematic review of physical activity interventions among African American adults: evidence from 2009 to 2013 Obesity Reviews Volume 15, Issue S4, October 2014, Pages: 125–145, M. C. Whitt-Glover, N. R. Keith, T. G. Ceaser, K. Virgil, L. Ledford and R. E. Hasson	Obesity reviews			x	x				x
A systematic review of studies on socioeconomic inequalities in dietary intakes associated with weight gain and overweight/obesity conducted among European adults OBESITY REVIEWS Volume 11, Issue 6, June 2010, Pages: 413–429, K. Giskes, M. Avenda?o, J. Brug and A. E. Kunst	Obesity reviews			x					x
A systematic review of the effectiveness of whole-of-community interventions by socioeconomic position OBESITY REVIEWS Volume 16, Issue 9, September 2015, Pages: 806–816, T. Boelsen-Robinson, A. Peeters, A. Beauchamp, A. Chung, E. Gearon and K. Backholer	Obesity reviews			x					x
A systematic review of the impact of weight loss on cancer incidence and mortality Obesity Reviews Volume 13, Issue 10, October 2012, Pages: 868–891, S. Birks, A. Peeters, K. Backholer, P. O'Brien and W. Brown	Obesity reviews			x	x				x
A systematic review of variables associated with the relationship between obesity and depression Obesity Reviews Volume 14, Issue 11, November 2013, Pages: 906–918, K. Preiss, L. Brennan and D. Clarke	Obesity reviews			x		x			x
A systematic review on use of Chinese medicine and acupuncture for treatment of obesity Obesity Reviews Volume 13, Issue 5, May 2012, Pages: 409–430, Y. Sui, H. L. Zhao, V. C. W. Wong, N. Brown, X. L. Li, A. K. L. Kwan, H. L. W. Hui, E. T. C. Ziea and J. C. N. Chan	Obesity reviews			x					x
A systematic review to determine the effectiveness of interventions designed to prevent overweight and obesity in pre-adolescent girls OBESITY REVIEWS Volume 12, Issue 12, December 2011, Pages: 997–1021, J. M. Kesten, P. L. Griffiths and N. Cameron	Obesity reviews			x						x
A systemic review and meta-analysis of randomized controlled trials of the impact of sleep duration on adiposity and components of energy balance Obesity Reviews Volume 16, Issue 9, September 2015, Pages: 771–782, P. L. Capers, A. D. Fobian, K. A. Kaiser, R. Borah and D. B. Allison	Obesity reviews			x	x				x
Abstracts of the 10th Metabolic Syndrome Symposium Obesity Reviews Volume 15, Issue 3, March 2014, Pages: 226–280	Obesity reviews		x						x
Active ingredients from natural botanicals in the treatment of obesity Obesity Reviews Volume 15, Issue 12, December 2014, Pages: 957–967, W.-L. Zhang, L. Zhu and J.-G. Jiang	Obesity reviews			x					x
Adaptive thermogenesis in human body weight regulation: more of a concept than a measurable entity? Obesity Reviews Volume 13, Issue S2, December 2012, Pages: 105–121, A. G. Dulloo, J. Jacquet, J-P. Montani and Y. Schutz	Obesity reviews			x	x				x
Adiposity, type 2 diabetes and the metabolic syndrome in breast cancer OBESITY REVIEWS Volume 8, Issue 5, September 2007, Pages: 395–408, L. Vona-Davis, M. Howard-McNatt and D. P. Rose	Obesity reviews			x	x	x			x
An accountability evaluation for the industry's responsible use of brand mascots and licensed media characters to market a healthy diet to American children OBESITY REVIEWS Volume 16, Issue 6, June 2015, Pages: 433–453, V. I. Kraak and M. Story	Obesity reviews		x	x	x	x			x
An overview of obesity-specific quality of life questionnaires OBESITY REVIEWS Volume 7, Issue 4, November 2006, Pages: 347–360, K. Duval, P. Marceau, L. Pérusse and Y. Lacasse	Obesity reviews		x	x		x			x
An updated systematic review of interventions to improve health professionals’ management of obesity OBESITY REVIEWS Volume 3, Issue 1, February 2002, Pages: 45–55, E. L. Harvey, A.-M. Glenny, S. F. L. Kirk and C. D. Summerbell	Obesity reviews			x						x
Animal models of obesity OBESITY REVIEWS Volume 8, Issue s1, March 2007, Pages: 55–61, J. Speakman, C. Hambly, S. Mitchell and E. Król	Obesity reviews			x		x			x
Appetite and body weight regulation after bariatric surgery Obesity Reviews Volume 16, Issue S1, February 2015, Pages: 77–90, H. Münzberg, A. Laque, S. Yu, K. Rezai-Zadeh and H.-R. Berthoud	Obesity reviews			x	x				x
Appetite control: methodological aspects of the evaluation of foods OBESITY REVIEWS Volume 11, Issue 3, March 2010, Pages: 251–270, J. Blundell, C. De Graaf, T. Hulshof, S. Jebb, B. Livingstone, A. Lluch, D. Mela, S. Salah, E. Schuring, H. Van Der Knaap and M. Westerterp	Obesity reviews				x	x			x
Apples and oranges: a comparison of costing methods for obesity OBESITY REVIEWS Volume 14, Issue 9, September 2013, Pages: 693–706, M. Bierl, T. Marsh, L. Webber, M. Brown, K. McPherson and K. Rtveladze	Obesity reviews			x					x
Are field-based exergames useful in preventing childhood obesity? A systematic review Obesity Reviews Volume 15, Issue 8, August 2014, Pages: 676–691, Z. Gao and S. Chen	Obesity reviews			x					x
Are we getting fat from the foods we do not eat? OBESITY REVIEWS Volume 5, Issue 2, May 2004, Pages: 89–90, A. Astrup, C. M. Nielsen and S. A. Jebb	Obesity reviews		x	x		x			x
Association between overweight/obesity and periodontitis in adults. A systematic review Obesity Reviews Volume 12, Issue 5, May 2011, Pages: e381–e404, Jean Suvan, Francesco D'Aiuto, David R. Moles, Aviva Petrie and Nikos Donos	Obesity reviews			x		x			x
Association of obstructive sleep apnoea with the presence and severity of non-alcoholic fatty liver disease. A systematic review and meta-analysis OBESITY REVIEWS Volume 14, Issue 5, May 2013, Pages: 417–431, G. Musso, M. Cassader, C. Olivetti, F. Rosina, G. Carbone and R. Gambino	Obesity reviews			x	x	x			x
Association of personality with the development and persistence of obesity: a meta-analysis based on individual–participant data Obesity Reviews Volume 14, Issue 4, April 2013, Pages: 315–323, M. Jokela, M. Hintsanen, C. Hakulinen, G. D. Batty, H. Nabi, A. Singh-Manoux and M. Kivimäki	Obesity reviews			x					x
Association of run-in periods with weight loss in obesity randomized controlled trials OBESITY REVIEWS Volume 15, Issue 1, January 2014, Pages: 68–73, O. Affuso, K. A. Kaiser, T. L. Carson, K. H. Ingram, M. Schwiers, H. Robertson, F. Abbas and D. B. Allison	Obesity reviews		x	x					x
Associations between FTO genotype and total energy and macronutrient intake in adults: a systematic review and meta-analysis Obesity Reviews Volume 16, Issue 8, August 2015, Pages: 666–678, K. M. Livingstone, C. Celis-Morales, J. Lara, A. W. Ashor, J. A. Lovegrove, J. A. Martinez, W. H. Saris, M. Gibney, Y. Manios, I. Traczyk, C. A. Drevon, H. Daniel, E. R. Gibney, L. Brennan, J. Bouwman, K. A. G…	Obesity reviews			x	x	x			x
Associations between obesogenic risk factors and depression among adolescents: a systematic review OBESITY REVIEWS Volume 15, Issue 1, January 2014, Pages: 40–51, E. Hoare, H. Skouteris, M. Fuller-Tyszkiewicz, L. Millar and S. Allender	Obesity reviews			x	x	x			x
Attentional biases for food cues in overweight and individuals with obesity: a systematic review of the literature Obesity Reviews Volume 16, Issue 5, May 2015, Pages: 424–432, J. J. Hendrikse, R. L. Cachia, E. J. Kothe, S. McPhie, H. Skouteris and M. J. Hayden	Obesity reviews			x					x
Bariatric surgery for obese children and adolescents: a systematic review and meta-analysis Obesity Reviews Volume 14, Issue 8, August 2013, Pages: 634–644, J. A. Black, B. White, R. M. Viner and R. K. Simmons	Obesity reviews			x					x
Behavioural interventions for preventing and treating obesity in adults OBESITY REVIEWS Volume 8, Issue 5, September 2007, Pages: 441–449, M. Sharma	Obesity reviews										x
Behavioural weight management for the primary careprovider Obesity Reviews Volume 12, Issue 5, May 2011, Pages: e290–e297, T. Rutledge, L. M. Groesz, S. E. Linke, G. Woods and K. L. Herbst	Obesity reviews			x						x
Body mass index and leukocyte telomere length in adults: a systematic review and meta-analysis Obesity Reviews Volume 15, Issue 3, March 2014, Pages: 192–201, A. Müezzinler, A. K. Zaineddin and . Brenner	Obesity reviews			x	x				x
Body mass index and risk of pneumonia: a systematic review and meta-analysis OBESITY REVIEWS Volume 14, Issue 10, October 2013, Pages: 839–857, D. T. Phung, Z. Wang, S. Rutherford, C. Huang and C. Chu	Obesity reviews			x	x				x
Body mass index in midlife and late-life as a risk factor for dementia: a meta-analysis of prospective studies OBESITY REVIEWS Volume 12, Issue 5, May 2011, Pages: e426–e437, K. J. Anstey, N. Cherbuin, M. Budge and J. Young	Obesity reviews			x	x	x			x
Body weight gain and risk of colorectal cancer: a systematic review and meta-analysis of observational studies OBESITY REVIEWS Volume 16, Issue 7, July 2015, Pages: 607–619, S. Schlesinger, W. Lieb, M. Koch, V. Fedirko, C. C. Dahm, T. Pischon, U. Nöthlings, H. Boeing and K. Aleksandrova	Obesity reviews			x	x				x
Can we safely recommend gestational weight gain below the 2009 guidelines in obese women? A systematic review and meta-analysis Obesity Reviews Volume 16, Issue 3, March 2015, Pages: 189–206, M. Z. Kapadia, C. K. Park, J. Beyene, L. Giglia, C. Maxwell and S. D. McDonald	Obesity reviews			x	x				x
Changing diet and physical activity to reduce gestational weight gain: a meta-analysis OBESITY REVIEWS Volume 12, Issue 7, July 2011, Pages: e602–e620, B. Gardner, J. Wardle, L. Poston and H. Croker	Obesity reviews			x					x
Childhood body mass index and risk of asthma in adolescence: a systematic review OBESITY REVIEWS Volume 12, Issue 2, February 2011, Pages: 93–104, R. B. Noal, A. M. B. Menezes, S. E. C. Macedo and S. C. Dumith	Obesity reviews			x	x				x
Childhood overweight: a contextual model and recommendations for future research OBESITY REVIEWS Volume 2, Issue 3, August 2001, Pages: 159–171, K. K. Davison and L. L. Birch	Obesity reviews		x		x				x
Chromium supplementation in overweight and obesity: a systematic review and meta-analysis of randomized clinical trials Obesity Reviews Volume 14, Issue 6, June 2013, Pages: 496–507, I. Onakpoya, P. Posadzki and E. Ernst	Obesity reviews			x					x
Clinical trial success rates of anti-obesity agents: the importance of combination therapies OBESITY REVIEWS Volume 16, Issue 9, September 2015, Pages: 707–714, H. T. Hussain, J. L. Parker and A. M. Sharma	Obesity reviews			x						x
Comparison of overweight and obesity prevalence in school-aged youth from 34 countries and their relationships with physical activity and dietary patterns OBESITY REVIEWS Volume 6, Issue 2, May 2005, Pages: 123–132, I. Janssen, P. T. Katzmarzyk, W. F. Boyce, C. Vereecken, C. Mulvihill, C. Roberts, C. Currie, W. Pickett and The Health Behaviour in School-Aged Children Obesity Working Group	Obesity reviews		x	x					x
Components of primary care interventions to treat childhood overweight and obesity: a systematic review of effect OBESITY REVIEWS Volume 12, Issue 5, May 2011, Pages: e219–e235, G. M. Sargent, L. S. Pilotto and L. A. Baur	Obesity reviews				x					x
Compromised white matter integrity in obesity OBESITY REVIEWS Volume 16, Issue 4, April 2015, Pages: 273–281, S. Kullmann, F. Schweizer, R. Veit, A. Fritsche and H. Preissl	Obesity reviews			x					x
Consumer response to healthy eating, physical activity and weight-related recommendations: a systematic review Obesity Reviews Volume 13, Issue 7, July 2012, Pages: 606–617, S. Boylan, J. C. Y. Louie and T. P. Gill	Obesity reviews			x	x				x
Contribution of animal models to the understanding of the metabolic syndrome: a systematic overview Obesity Reviews Volume 11, Issue 11, November 2010, Pages: 792–807, O. Varga, M. Harangi, I. A. S. Olsson and A. K. Hansen	Obesity reviews			x	x				x
Core temperature: a forgotten variable in energy expenditure and obesity? OBESITY REVIEWS Volume 13, Issue S2, December 2012, Pages: 97–104, L. Landsberg	Obesity reviews			x		x			x
Could increased time spent in a thermal comfort zone contribute to population increases in obesity? OBESITY REVIEWS Volume 12, Issue 7, July 2011, Pages: 543–551, F. Johnson, A. Mavrogianni, M. Ucci, A. Vidal-Puig and J. Wardle	Obesity reviews			x		x			x
Could the mechanisms of bariatric surgery hold the key for novel therapies?: report from a Pennington Scientific Symposium Obesity Reviews Volume 12, Issue 11, November 2011, Pages: 984–994, C. S. Tam, H.-R. Berthoud, M. Bueter, M. V. Chakravarthy, A. Geliebter, A. Hajnal, J. Holst, L. Kaplan, W. Pories, H. Raybould, R. Seeley, A. Strader and E. Ravussin	Obesity reviews		x	x	x	x			x
Dairy consumption and metabolic syndrome: a systematic review of findings and methodological issues OBESITY REVIEWS Volume 12, Issue 5, May 2011, Pages: e190–e201, G. E. Crichton, J. Bryan, J. Buckley and K. J. Murphy	Obesity reviews			x	x				x
Dairy consumption and overweight and obesity: a systematic review of prospective cohort studies OBESITY REVIEWS Volume 12, Issue 7, July 2011, Pages: e582–e592, J. C. Y. Louie, V. M. Flood, D. J. Hector, A. M. Rangan and T. P. Gill	Obesity reviews			x					x
Determinants of sugar-sweetened beverage consumption in young children: a systematic review OBESITY REVIEWS V. Mazarello Paes, K. Hesketh, C. O'Malley, H. Moore, C. Summerbell, S. Griffin, E. M. F. van Sluijs, K. K. Ong and R. Lakshman	Obesity reviews			x	x	x			x
Diagnostic tools for post-gastric bypass hypoglycaemia OBESITY REVIEWS Volume 16, Issue 10, October 2015, Pages: 843–856, M. Emous, F. L. Ubels and A. P. van Beek	Obesity reviews			x	x	x			x
Dietary and lifestyle interventions for weight management in adults from minority ethnic/non-White groups: a systematic review Obesity Reviews Volume 11, Issue 11, November 2010, Pages: 769–776, G. Osei-Assibey, I. Kyrou, Y. Adi, S. Kumar and K. Matyka	Obesity reviews										x
Direct medical cost of overweight and obesity in the USA: a quantitative systematic review OBESITY REVIEWS Volume 12, Issue 1, January 2011, Pages: 50–61, A. G. Tsai, D. F. Williamson and H. A. Glick	Obesity reviews			x		x			x
Disinhibition: its effects on appetite and weight regulation Obesity Reviews Volume 9, Issue 5, September 2008, Pages: 409–419, E. J. Bryant, N. A. King and J. E. Blundell	Obesity reviews			x	x				x
Dissecting obesogenic behaviours: the development and application of a test battery for targeting prescription for weight loss OBESITY REVIEWS Volume 8, Issue 6, November 2007, Pages: 481–486, G. Egger, S. Pearson, S. Pal and B. Swinburn	Obesity reviews		x	x	x				x
Do interventions to limit sedentary behaviours change behaviour and reduce childhood obesity? A critical review of the literature OBESITY REVIEWS Volume 8, Issue 1, January 2007, Pages: 69–81, L. DeMattia, L. Lemont and L. Meurer	Obesity reviews			x					x
Do ketogenic diets really suppress appetite? systematic review and meta-analysis Obesity ReviewsVolume 16, Issue 1, January 2015, Pages: 64–76, A. A. Gibson, R. V. Seimon, C. M. Y. Lee, J. Ayre, J. Franklin, T. P. Markovic, I. D. Caterson and A. Sainsbury	Obesity reviews			x	x	x			x
Do stressed mothers have heavier children? A meta-analysis on the relationship between maternal stress and child body mass index OBESITY REVIEWS Volume 16, Issue 5, May 2015, Pages: 351–361, E. B. Tate, W. Wood, Y. Liao and G. F. Dunton	Obesity reviews			x	x	x			x
Does obesity affect knee cartilage? A systematic review of magnetic resonance imaging data Obesity Reviews Volume 15, Issue 2, February 2014, Pages: 143–157, V. Mezhov, F. M. Ciccutini, F. S Hanna, S. L. Brennan, Y. Y. Wang, D. M. Urquhart and A. E. Wluka	Obesity reviews			x		x			x
Does severe dietary energy restriction increase binge eating in overweight or obese individuals? A systematic review Obesity Reviews Volume 16, Issue 8, August 2015, Pages: 652–665, F. Q. da Luz, P. Hay, A. A. Gibson, S. W. Touyz, J. M. Swinbourne, J. A. Roekenes and A. Sainsbury	Obesity reviews			x					x
Drinking to our health: can beverage companies cut calories while maintaining profits? OBESITY REVIEWS Volume 13, Issue 3, March 2012, Pages: 258–274, S. Kleiman, S. W. Ng and B. Popkin	Obesity reviews			x	x				x
Duchenne muscle activity evaluation and muscle function preservation: is it possible a prophylactic strategy? OBESITY REVIEWS Volume 9, Issue 2, March 2008, Pages: 121–139, B. Palmieri, V. Sblendorio, A. Ferrari and A. Pietrobelli	Obesity reviews		x	x	x	x			x
Dusting off the epidemiological triad: could it work with obesity? OBESITY REVIEWS Volume 4, Issue 2, May 2003, Pages: 115–119, G. Egger, B. Swinburn and S. Rossner	Obesity reviews		x	x					x
EASO Task Force Sessions OBESITY REVIEWS Volume 12, Issue s1, May 2011, Pages: 3–17,	Obesity reviews		x	x					x
Eating out of home and its association with dietary intake: a systematic review of the evidence OBESITY REVIEWS Volume 13, Issue 4, April 2012, Pages: 329–346, C. Lachat, E. Nago, R. Verstraeten, D. Roberfroid, J. Van Camp and P. Kolsteren	Obesity reviews			x	x	x			x
Edward E. Mason OBESITY REVIEWS Volume 15, Issue 2, February 2014, Page: 158, Stephan Rössner	Obesity reviews		x						x
Effect of behavioural techniques and delivery mode on effectiveness of weight management: systematic review, meta-analysis and meta-regression Obesity Reviews Volume 15, Issue 7, July 2014, Pages: 598–609, J. Hartmann-Boyce, D. J. Johns, S. A. Jebb, P. Aveyard and on behalf of the Behavioural Weight	Obesity reviews			x					x
Effect of calcium from dairy and dietary supplements on faecal fat excretion: a meta-analysis of randomized controlled trials OBESITY REVIEWS Volume 10, Issue 4, July 2009, Pages: 475–486, R. Christensen, J. K. Lorenzen, C. R. Svith, E. M. Bartels, E. L. Melanson, W. H. Saris, A. Tremblay and A. Astrup	Obesity reviews			x	x				x
Effect of chitosan on weight loss in overweight and obese individuals: a systematic review of randomized controlled trials OBESITY REVIEWS Volume 6, Issue 1, February 2005, Pages: 35–42, C. Ni Mhurchu, C. Dunshea-Mooij, D. Bennett and A. Rodgers	Obesity reviews			x					x
Effect of orlistat on glycaemic control in overweight and obese patients with type 2 diabetes mellitus: a systematic review and meta-analysis of randomized controlled trials Obesity Reviews N. M. Aldekhail, J. Logue, P. McLoone and D. S. Morrison	Obesity reviews			x	x	x			x
Effective strategies for weight loss in post-partum women: a systematic review and meta-analysis Obesity Reviews S. Lim, S. O'Reilly, H. Behrens, T. Skinner, I. Ellis and J. A Dunbar	Obesity reviews			x	x				x
Effectiveness of Diabetes Prevention Program translations among African Americans Obesity Reviews Volume 15, Issue S4, October 2014, Pages: 107–124, C. D. Samuel-Hodge, C. M. Johnson, D. F. Braxton and M. Lackey	Obesity reviews			x	x	x			x
Effectiveness of male-only weight loss and weight loss maintenance interventions: a systematic review with meta-analysis Obesity Reviews Volume 13, Issue 5, May 2012, Pages: 393–408, M. D. Young, P. J. Morgan, R. C. Plotnikoff, R. Callister and C. E. Collins	Obesity reviews										x
Effectiveness of pre-school- and school-based interventions to impact weight-related behaviours in African American children and youth: a literature review OBESITY REVIEWS Volume 15, Issue S4, October 2014, Pages: 5–25, L. E. Robinson, E. K. Webster, M. C. Whitt-Glover, T. G. Ceaser and S. Alhassan	Obesity reviews			x					x
Effectiveness of weight loss interventions – is there a difference between men and women: a systematic review Obesity Reviews Volume 16, Issue 2, February 2015, Pages: 171–186, R. L. Williams, L. G. Wood, C. E. Collins and R. Callister	Obesity reviews			x						x
Effects of bariatric surgery for knee complaints in (morbidly) obese adult patients: a systematic review Obesity Reviews Volume 16, Issue 2, February 2015, Pages: 161–170, V. A Groen, V. A. van de Graaf, V. A. B. Scholtes, S. Sprague, B. A van Wagensveld and	Obesity reviews			x	x	x			x
Effects of dietary fibre on subjective appetite, energy intake and body weight: a systematic review of randomized controlled trials OBESITY REVIEWS Volume 12, Issue 9, September 2011, Pages: 724–739, A. J. Wanders, J. J. G. C. van den Borne, C. de Graaf, T. Hulshof, M. C. Jonathan, M. Kristensen, M. Mars, H. A. Schols and E. J. M. Feskens	Obesity reviews			x	x				x
Effects of resistance training on metabolic fitness in children and adolescents: a systematic review OBESITY REVIEWS Volume 9, Issue 1, January 2008, Pages: 43–66, A. C. Benson, M. E. Torode and M. A. Fiatarone Singh	Obesity reviews			x	x	x			x
Efficacy of behavioural interventions in managing atypical antipsychotic weight gain OBESITY REVIEWS Volume 10, Issue 4, July 2009, Pages: 442–455, J. M. Gabriele, P. M. Dubbert and R. R. Reeves	Obesity reviews				x				x
Efficacy of weight loss drugs on obesity and cardiovascular risk factors in obese adolescents: a meta-analysis of randomized controlled trials Obesity Reviews Volume 11, Issue 2, February 2010, Pages: 150–158, S. Czernichow, C. M. Y. Lee, F. Barzi, J. R. Greenfield, L. A. Baur, J. Chalmers, M. Woodward and R. R. Huxley	Obesity reviews			x					x
Electronic health (eHealth) interventions for weight management among racial/ethnic minority adults: a systematic review Obesity Reviews Volume 15, Issue S4, October 2014, Pages: 146–158, G. G. Bennett, D. M. Steinberg, C. Stoute, M. Lanpher, I. Lane, S. Askew, P. B. Foley and M. L. Baskin	Obesity reviews										x
Endocrine-disrupting chemicals and obesity development in humans: A review OBESITY REVIEWS Volume 12, Issue 8, August 2011, Pages: 622–636, J. L. Tang-Péronard, H. R. Andersen, T. K. Jensen and B. L. Heitmann	Obesity reviews			x					x
EPODE approach for childhood obesity prevention: methods, progress and international development .OBESITY REVIEWS Volume 13, Issue 4, April 2012, Pages: 299–315, J.-M. Borys, Y. Le Bodo, S. A. Jebb, J. C. Seidell, C. Summerbell, D. Richard, S. De Henauw, L. A. Moreno, M. Romon, T. L. S. Visscher, S. Raffin, B. Swinburn and the EEN Study Group	Obesity reviews		x						x
Ethics and prevention of overweight and obesity: an inventory OBESITY REVIEWS Volume 12, Issue 9, September 2011, Pages: 669–679, M. ten Have, I. D. de Beaufort, P. J. Teixeira, J. P. Mackenbach and A. van der Heide	Obesity reviews		x						x
Evaluating commercial weight loss programmes: an evolution in outcomes research OBESITY REVIEWS Volume 5, Issue 4, November 2004, Pages: 217–232, M. Hamilton and F. Greenway	Obesity reviews			x						x
Evidence of a possible link between obesogenic food advertising and child overweight OBESITY REVIEWS Volume 6, Issue 3, August 2005, Pages: 203–208, T. Lobstein and S. Dibb	Obesity reviews			x	x	x			x
Evolving concepts on adjusting human resting energy expenditure measurements for body size OBESITY REVIEWS Volume 13, Issue 11, November 2012, Pages: 1001–1014, S. B. Heymsfield, D. Thomas, A. Bosy-Westphal, W. Shen, C. M. Peterson and M. J. Müller	Obesity reviews			x	x	x			x
Examining the evidence for policy and environmental strategies to prevent childhood obesity in black communities: new directions and next steps Obesity Reviews Volume 15, Issue S4, October 2014, Pages: 177–203, S. K. Kumanyika, M. Swank, J. Stachecki, M. C. Whitt-Glover and L. K. Brennan	Obesity reviews			x						x
Excess adiposity and survival in patients with colorectal cancer: a systematic review Obesity Reviews Volume 15, Issue 5, May 2014, Pages: 434–451, Edward Parkin, Derek A O'Reilly, David J Sherlock, Prakash Manoharan and Andrew G Renehan	Obesity reviews			x	x				x
Family-focused physical activity, diet and obesity interventions in African–American girls: a systematic review Obesity Reviews Volume 14, Issue 1, January 2013, Pages: 29–51, D. J. Barr-Anderson, A. W. Adams-Wynn, K. I. DiSantis and S. Kumanyika	Obesity reviews			x					x
Fasting – the ultimate diet? OBESITY REVIEWS Volume 8, Issue 3, May 2007, Pages: 211–222, A. M. Johnstone	Obesity reviews		x						x
Fish or n3-PUFA intake and body composition: a systematic review and meta-analysis Obesity Reviews Volume 15, Issue 8, August 2014, Pages: 657–665, N. Bender, M. Portmann, Z. Heg, K. Hofmann, M. Zwahlen and M. Egger	Obesity reviews			x	x	x			x
Food-related impulsivity in obesity and Binge Eating Disorder – a systematic review Obesity Reviews Volume 14, Issue 6, June 2013, Pages: 477–495, K. Schag, J. Schönleber, M. Teufel, S. Zipfel and K. E. Giel	Obesity reviews			x		x			x
Gastrointestinal symptoms and obesity: a meta-analysis Obesity Reviews Volume 13, Issue 5, May 2012, Pages: 469–479, G. D. Eslick	Obesity reviews			x		x			x
Gender difference of childhood overweight and obesity in predicting the risk of incident asthma: a systematic review and meta-analysis OBESITY REVIEWS Volume 14, Issue 3, March 2013, Pages: 222–231, Y. C. Chen, G. H. Dong, K. C. Lin and Y. L. Lee	Obesity reviews			x	x				x
Genetic association studies of obesity in Africa: a systematic review Obesity Reviews Volume 16, Issue 3, March 2015, Pages: 259–272, Y. Y. Yako, J. B. Echouffo-Tcheugui, E. V. Balti, T. E. Matsha, E. Sobngwi, R. T. Erasmus and A. P. Kengne	Obesity reviews			x					x
Genetic factors in exercise adoption, adherence and obesity OBESITY REVIEWS Volume 15, Issue 1, January 2014, Pages: 29–39, M. P. Herring, M. H. Sailors and M. S. Bray	Obesity reviews			x		x			x
Hot Topic Abstracts from ICO 2010 11th International Congress on Obesity Obesity Reviews Volume 11, Issue 11, November 2010, Pages: 811–831,	Obesity reviews		x	x					x
How much may I eat? Calorie estimates based upon energy expenditure prediction equations OBESITY REVIEWS Volume 7, Issue 4, November 2006, Pages: 361–370, S. B. Heymsfield, J. B. Harp, P. N. Rowell, A. M. Nguyen and A. Pietrobelli	Obesity reviews		x	x	x	x			x
How much physical activity is enough to prevent unhealthy weight gain? Outcome of the IASO 1st Stock Conference and consensus statement Obesity Reviews Volume 4, Issue 2, May 2003, Pages: 101–114, W. H. M. Saris, S. N. Blair, M. A. Van Baak, S. B. Eaton, P. S. W. Davies, L. Di Pietro, M. Fogelholm, A. Rissanen, D. Schoeller, B. Swinburn, A. Tremblay, K. R. Westerterp and H. Wyatt	Obesity reviews		x	x	x				x
How useful are systematic reviews of child obesity interventions? OBESITY REVIEWS volume 11, Issue 2, February 2010, Pages: 159–165, L. Wolfenden, J. Wiggers, E. Tursan d'Espaignet and A. C. Bell	Obesity reviews		x	x	x	x			x
Identifying effective behavioural models and behaviour change strategies underpinning preschool- and school-based obesity prevention interventions aimed at 4–6-year-olds: a systematic review Obesity Reviews Volume 13, Issue s1, March 2012, Pages: 106–117, C. A. Nixon, H. J. Moore, W. Douthwaite, E. L. Gibson, C. Vogele, S. Kreichauf, A. Wildgruber, Y. Manios, C. D. Summerbell and ToyBox-study gro…	Obesity reviews			x					x
Immersion treatment of childhood and adolescent obesity: the first review of a promising intervention Obesity Reviews Volume 12, Issue 1, January 2011, Pages: 37–49, K. P. Kelly and D. S. Kirschenbaum	Obesity reviews			x	x					x
Impact of physical activity and fitness in class II and III obese individuals: a systematic review Obesity ReviewsVolume 15, Issue 9, September 2014, Pages: 721–739, A. Baillot, M. Audet, J. P. Baillargeon, I. J. Dionne, L. Valiquette, M. M. Rosa-Fortin, C. N. Abou Chakra, É. Comeau and M. F. Langlois	Obesity reviews			x					x
Impact of weight bias and stigma on quality of care and outcomes for patients with obesity OBESITY REVIEWS Volume 16, Issue 4, April 2015, Pages: 319–326, S. M. Phelan, D. J. Burgess, M. W. Yeazel, W. L. Hellerstedt, J. M. Griffin and M. van Ryn	Obesity reviews			x					x
Impact of weight cycling on risk of morbidity and mortality Obesity Reviews Volume 15, Issue 11, November 2014, Pages: 870–881, T. Mehta, D. L. Smith Jr., J. Muhammad and K. Casazza	Obesity reviews			x	x				x
Implementation of pregnancy weight management and obesity guidelines: a meta-synthesis of healthcare professionals' barriers and facilitators using the Theoretical Domains Framework Obesity Reviews Volume 15, Issue 6, June 2014, Pages: 462–486, N. Heslehurst, J. Newham, G. Maniatopoulos, C. Fleetwood, S. Robalino and J. Rankin	Obesity reviews			x	x				x
Importance of metabolic changes induced by chemotherapy on prognosis of early-stage breast cancer patients: a review of potential mechanisms OBESITY REVIEWS Volume 13, Issue 4, April 2012, Pages: 368–380, E. Gadéa, E. Thivat, E. Planchat, B. Morio and X. Durando	Obesity reviews			x	x				x
Increasing body weight and risk of limitations in activities of daily living: a systematic review and meta-analysis Obesity Reviews Volume 13, Issue 5, May 2012, Pages: 456–468, K. Backholer, E. Wong, R. Freak-Poli, H. L. Walls and A. Peeters	Obesity reviews			x	x	x			x
Increasing the impact of European obesity research in preparation for the European research area: a report on the 2003 European Commission obesity workshop OBESITY REVIEWS Volume 5, Issue 1, February 2004, Pages: 79–85, J. G. Mercer, L. M. O'Reilly and P. J. Morgan	Obesity reviews			x		x			x
Indirect costs of obesity: a review of the current literature OBESITY REVIEWS Volume 9, Issue 5, September 2008, Pages: 489–500, J. G. Trogdon, E. A. Finkelstein, T. Hylands, P. S. Dellea and S. J. Kamal-Bahl	Obesity reviews			x		x			x
Innovative strategies targeting obesity and non-communicable diseases in South Africa: what can we learn from the private healthcare sector? OBESITY REVIEWS Volume 14, Issue S2, November 2013, Pages: 141–149, E. V. Lambert and T. L. Kolbe-Alexander	Obesity reviews			x	x				x
Interaction of obesity and infections Obesity Reviews N. V. Dhurandhar, D. Bailey and D. Thomas	Obesity reviews			x		x			x
Intermittent versus daily calorie restriction: which diet regimen is more effective for weight loss? Obesity Reviews Volume 12, Issue 7, July 2011, Pages: e593–e601, K. A. Varady	Obesity reviews			x					x
International strategies to address obesity OBESITY REVIEWS Volume 9, Issue s1, March 2008, Pages: 41–47, J. O. Hill, J. C. Peters, V. A. Catenacci and H. R. Wyatt	Obesity reviews		x						x
Interventions promoting physical activity among obese populations: a meta-analysis considering global effect, long-term maintenance, physical activity indicators and dose characteristics Obesity Reviews Volume 12, Issue 7, July 2011, Pages: e633–e645, M. J. Gourlan, D. O. Trouilloud and P. G. Sarrazin	Obesity reviews			x					x
Interventions that involve parents to improve children's weight-related nutrition intake and activity patterns – what nutrition and activity targets and behaviour change techniques are associated with intervention effectiveness? OBESITY REVIEWS Volume 12, Issue 2, February 2011, Pages: 114–130, R. K. Golley, G. A. Hendrie, A. Slater and N. Corsini	Obesity reviews			x	x				x
Inverse relationship between body mass index and mortality in older nursing home residents: a meta-analysis of 19,538 elderly subjects Obesity Reviews N. Veronese, E. Cereda, M. Solmi, S. A. Fowler, E. Manzato, S. Maggi, P. Manu, E. Abe, K. Hayashi, J. P. Allard, B. M. Arendt, A. Beck, M. Chan, Y. J. P. Audrey, W.-Y. Lin, H.-S. Hsu, C.-C. Lin, R. Diekmann, S. Kimyagarov, M. Miller, I. D. Cameron,…	Obesity reviews			x	x				x
Invited Speakers Obesity Reviews Volume 7, Issue s2, September 2006, Pages: 1–34,	Obesity reviews		x		x				x
Late breaking abstracts from ICO 2014, the 12th International Congress on Obesity Obesity Reviews Volume 15, Issue 7, July 2014, Pages: e1–e22,	Obesity reviews		x						x
Lectures 5 June 2008 OBESITY REVIEWS Volume 9, Issue s2, June 2008, Pages: 1–6,	Obesity reviews		x						x
Lifestyle intervention for preventing weight gain in young adults: a systematic review and meta-analysis of RCTs Obesity Reviews Volume 13, Issue 8, August 2012, Pages: 692–710, L. Hebden, T. Chey and M. Allman-Farinelli	Obesity reviews				x					x
Literature review: perceptions and management of body size among normal weight and moderately overweight people OBESITY REVIEWS Volume 16, Issue 2, February 2015, Pages: 150–160, N. K. Nissen and L. Holm	Obesity reviews			x	x				x
Long-chain polyunsaturated fatty acid status in obesity: a systematic review and meta-analysis Obesity Reviews Volume 16, Issue 6, June 2015, Pages: 488–497, K. Fekete, E. Györei, S. Lohner, E. Verduci, C. Agostoni and T. Decsi	Obesity reviews			x					x
Maintenance of weight loss after lifestyle interventions for overweight and obesity, a systematic review Obesity Reviews Volume 11, Issue 12, December 2010, Pages: 899–906, J. C. M. Barte, N. C. W. Ter Bogt, R. P. Bogers, P. J. Teixeira, B. Blissmer, T. A. Mori and W. J. E. Bemelmans	Obesity reviews			x						x
Measuring the full economic costs of diet, physical activity and obesity-related chronic diseases OBESITY REVIEWS Volume 7, Issue 3, August 2006, Pages: 271–293, B. M. Popkin, S. Kim, E. R. Rusev, S. Du and C. Zizza	Obesity reviews			x	x	x			x
Meta-analyses of workplace physical activity and dietary behaviour interventions on weight outcomes Obesity Reviews Volume 12, Issue 6, June 2011, Pages: 406–429, L. M. Verweij, J. Coffeng, W. van Mechelen and K. I. Proper	Obesity reviews			x	x				x
Metabolically active components of fat-free mass and resting energy expenditure in humans: recent lessons from imaging technologies OBESITY REVIEWS Volume 3, Issue 2, May 2002, Pages: 113–122, M. J. Müller, A. Bosy-Westphal, D. Kutzner and M. Heller	Obesity reviews		x	x	x	x			x
Metabolically healthy obesity and risk of incident type 2 diabetes: a meta-analysis of prospective cohort studies Obesity Reviews Volume 15, Issue 6, June 2014, Pages: 504–515, J. A. Bell, M. Kivimaki and M. Hamer	Obesity reviews			x		x			x
Mindfulness-based interventions for obesity-related eating behaviours: a literature review Obesity Reviews Volume 15, Issue 6, June 2014, Pages: 453–461, G. A. O'Reilly, L. Cook, D. Spruijt-Metz and D. S. Black	Obesity reviews			x					x
Molecular network of obesity: what does it promise for pharmacotherapy? OBESITY REVIEWS Volume 9, Issue 3, May 2008, Pages: 236–245, M. Myslobodsky	Obesity reviews			x					x
Motivational interviewing to improve weight loss in overweight and/or obese patients: a systematic review and meta-analysis of randomized controlled trials Obesity Reviews Volume 12, Issue 9, September 2011, Pages: 709–723, M. J. Armstrong, T. A. Mottershead, P. E. Ronksley, R. J. Sigal, T. S. Campbell and B. R. Hemmelgarn	Obesity reviews			x						x
Multi-component molecular-level body composition reference methods: evolving concepts and future directions OBESITY REVIEWS Volume 16, Issue 4, April 2015, Pages: 282–294, S. B. Heymsfield, C. B. Ebbeling, J. Zheng, A. Pietrobelli, B. J. Strauss, A. M. Silva and D. S. Ludwig	Obesity reviews			x	x	x			x
Natriuretic peptides: linking heart and adipose tissue in obesity and related conditions – a systematic review OBESITY REVIEWS Volume 10, Issue 6, November 2009, Pages: 617–626, A. M. R. Beleigoli, M. F. H. S. Diniz and A. L. P. Ribeiro	Obesity reviews			x					x
Non-alcoholic fatty liver disease from pathogenesis to management: an update Obesity Reviews Volume 11, Issue 6, June 2010, Pages: 430–445, G. Musso, R. Gambino and M. Cassader	Obesity reviews		x	x	x	x			x
Nurse delivered lifestyle interventions in primary health care to treat chronic disease risk factors associated with obesity: a systematic review OBESITY REVIEWS Volume 13, Issue 12, December 2012, Pages: 1148–1171, G. M. Sargent, L. E. Forrest and R. M. Parker	Obesity reviews			x		x			x
Nutrition standards for away-from-home foods in the USA OBESITY REVIEWS Volume 13, Issue 7, July 2012, Pages: 618–629, D. A. Cohen and R. Bhatia	Obesity reviews			x					x
Nutritively sweetened beverage consumption and body weight: a systematic review and meta-analysis of randomized experiments Obesity Reviews Volume 12, Issue 5, May 2011, Pages: 346–365, R. D. Mattes, J. M. Shikany, K. A. Kaiser and D. B. Allison	Obesity reviews			x	x				x
Obesity and iron deficiency: a quantitative meta-analysis OBESITY REVIEWS L. Zhao, X. Zhang, Y. Shen, X. Fang, Y. Wang and F. Wang	Obesity reviews			x					x
Obesity and mobility disability in the older adult Obesity Reviews Volume 11, Issue 8, August 2010, Pages: 568–579, H. K. Vincent, K. R. Vincent and K. M. Lamb	Obesity reviews			x					x
Obesity and post-operative complications in patients undergoing non-bariatric surgery OBESITY REVIEWS Volume 11, Issue 12, December 2010, Pages: 875–886, S. L. Doyle, J. Lysaght and J. V. Reynolds	Obesity reviews			x					x
Obesity in children and young people: a crisis in public health Obesity Reviews Volume 5, Issue s1, May 2004, Pages: 4–85, T. Lobstein, L. Baur and R. Uauy	Obesity reviews			x					x
Obesity interventions in African American faith-based organizations: a systematic review OBESITY REVIEWS Volume 15, Issue S4, October 2014, Pages: 159–176, K. J. Lancaster, L. Carter-Edwards, S. Grilo, C. Shen and A. M. Schoenthaler	Obesity reviews			x					x
Obesity prevention and management: Singapore's experience OBESITY REVIEWS Volume 14, Issue S2, November 2013, Pages: 106–113, L. L. Foo, K. Vijaya, R. A. Sloan and A. Ling	Obesity reviews		x							x
Obesity: a disease or a biological adaptation? An update Obesity Reviews Volume 13, Issue 8, August 2012, Pages: 681–691, J.-P. Chaput, É. Doucet and A. Tremblay	Obesity reviews			x		x			x
Obesity: a systematic review on parental involvement in long-term European childhood weight control interventions with a nutritional focus OBESITY REVIEWS Volume 14, Issue 9, September 2013, Pages: 745–760, J. J. van der Kruk, F. Kortekaas, C. Lucas and H. Jager-Wittenaar	Obesity reviews			x					x
Obesity-related eating behaviours in the adult population of Spain, 2008–2010 OBESITY REVIEWS Volume 13, Issue 10, October 2012, Pages: 858–867, A. E. Mesas, L. M. León-Muñoz, P. Guallar-Castillón, A. Graciani, J. L. Gutiérrez-Fisac, E. López-García, M. T. Aguilera, J. R. Banegas and F. Rodríguez-Artalejo	Obesity reviews			x					x
Objectively measured physical activity and obesity prevention in children, adolescents and adults: a systematic review of prospective studies OBESITY REVIEWS Volume 12, Issue 5, May 2011, Pages: e119–e129, D. C. Wilks, H. Besson, A. K. Lindroos and U. Ekelund	Obesity reviews			x					x
Oral Presentations Obesity Reviews Volume 7, Issue s2, September 2006, Pages: 39–98,	Obesity reviews		x	x	x	x			x
Outcome reporting in bariatric surgery: an in-depth analysis to inform the development of a core outcome set, the BARIACT Study Obesity Reviews Volume 16, Issue 1, January 2015, Pages: 88–106, J. C. Hopkins, N. Howes, K. Chalmers, J. Savovic, K. Whale, K. D. Coulman, R. Welbourn, R. N. Whistance, R. C. Andrews, J. P. Byrne, D. Mahon, J. M. Blazeby and on behalf of the By-Band Trial Management Gro…	Obesity reviews		x	x	x	x			x
Outside-of-school time obesity prevention and treatment interventions in African American youth Obesity Reviews Volume 15, Issue S4, October 2014, Pages: 26–45, D. J. Barr-Anderson, C. Singleton, C. J. Cotwright, M. F. Floyd and O. Affuso	Obesity reviews			x					x
Overweight and obesity are associated with musculoskeletal complaints as early as childhood: a systematic review Obesity Reviews Volume 15, Issue 1, January 2014, Pages: 52–67, W. D. Paulis, S. Silva, B. W. Koes and M. van Middelkoop	Obesity reviews			x		x			x
Parental influence and obesity prevention in pre-schoolers: a systematic review of interventions OBESITY REVIEWS Volume 12, Issue 5, May 2011, Pages: 315–328, H. Skouteris, M. McCabe, B. Swinburn, V. Newgreen, P. Sacher and P. Chadwick	Obesity reviews			x					x
Parental perceptions regarding healthy behaviours for preventing overweight and obesity in young children: a systematic review of qualitative studies OBESITY REVIEWS Volume 11, Issue 5, May 2010, Pages: 338–353, M. Pocock, D. Trivedi, W. Wills, F. Bunn and J. Magnusson	Obesity reviews			x					x
Parent-only vs. parent-child (family-focused) approaches for weight loss in obese and overweight children: a systematic review and meta-analysis Obesity Reviews Volume 14, Issue 9, September 2013, Pages: 761–768, A. Jull and R. Chen	Obesity reviews			x					x
Patient-reported outcomes in bariatric surgery: a systematic review of standards of reporting Obesity Reviews Volume 14, Issue 9, September 2013, Pages: 707–720, K. D. Coulman, T. Abdelrahman, A. Owen-Smith, R. C. Andrews, R. Welbourn and J. M. Blazeby	Obesity reviews			x					x
Personality traits and obesity: a systematic review Obesity Reviews Volume 16, Issue 1, January 2015, Pages: 32–63, G. Gerlach, S. Herpertz and S. Loeber	Obesity reviews			x					x
Personalized medicine in women's obesity prevention and treatment: implications for research, policy and practice Obesity Reviews Volume 14, Issue 2, February 2013, Pages: 145–161, N. Yang, G. S. Ginsburg and L. A. Simmons	Obesity reviews			x					x
Perspectives: molecular genetic research in human obesity OBESITY REVIEWS Volume 4, Issue 3, August 2003, Pages: 139–146, J. Hebebrand, S. Friedel, N. Schäuble, F. Geller and A. Hinney	Obesity reviews			x					x
Physical activity and obesity OBESITY REVIEWS Volume 8, Issue s1, March 2007, Pages: 115–121, K. R. Fox and M. Hillsdon	Obesity reviews			x					x
Physical activity and weight loss following bariatric surgery OBESITY REVIEWS Volume 12, Issue 5, May 2011, Pages: 366–377, D. Jacobi, C. Ciangura, C. Couet and J.-M. Oppert	Obesity reviews			x	x				x
Physical activity for obese individuals: a systematic review of effects on chronic disease risk factors Obesity Reviews Volume 13, Issue 2, February 2012, Pages: 95–105, P. T. Katzmarzyk and S. A. Lear	Obesity reviews			x					x
Physical activity parenting: a systematic review of questionnaires and their associations with child activity levels OBESITY REVIEWS Volume 13, Issue 11, November 2012, Pages: 1015–1033, E. F. C. Sleddens, S. P. J. Kremers, S. O. Hughes, M. B. Cross, C. Thijs, N. K. De Vries and T. M. O'Connor	Obesity reviews			x					x
Poor quality of external validity reporting limits generalizability of overweight and/or obesity lifestyle prevention interventions in young adults: a systematic review Obesity Reviews Volume 16, Issue 1, January 2015, Pages: 13–31, S. R. Partridge, S. J.-H. Juan, K. McGeechan, A. Bauman and M. Allman-Farinelli	Obesity reviews			x					x
Poster Abstracts Obesity Reviews Volume 8, Issue s3, July 2007, Pages: 17–42,	Obesity reviews		x		x				x
Poster presentations OBESITY REVIEWS Volume 9, Issue s2, June 2008, Pages: 28–42,	Obesity reviews		x		x				x
Poster sessions Obesity Reviews Volume 6, Issue s1, June 2005, Pages: 46–196	Obesity reviews				x				x
Posters: Adipocyte/Metabolism Obesity Reviews Volume 7, Issue s2, September 2006, Pages: 118–146,	Obesity reviews		x	x	x				x
Posters: Biological Determinants of Obesity Obesity Reviews Volume 7, Issue s2, September 2006, Pages: 147–168,	Obesity reviews		x						x
Posters: Brain OBESITY REVIEWS Volume 7, Issue s2, September 2006, Pages: 169–176,	Obesity reviews		x		x	x			x
Posters: Complications Obesity ReviewsVolume 7, Issue s2, September 2006, Pages: 177–220,	Obesity reviews		x	x	x				x
Posters: Continuing Education OBESITY REVIEWS Volume 7, Issue s2, September 2006, Pages: 221–223,	Obesity reviews		x	x	x	x			x
Posters: Epidemiology/Prevention Obesity Reviews Volume 7, Issue s2, September 2006, Pages: 224–298	Obesity reviews		x	x	x				x
Posters: ManagementObesity Reviews Volume 7, Issue s2, September 2006, Pages: 299–346,	Obesity reviews		x	x	x				x
Posters: Other Posters OBESITY REVIEWS Volume 7, Issue s2, September 2006, Page: 352,	Obesity reviews		x						x
Post-operative behavioural management in bariatric surgery: a systematic review and meta-analysis of randomized controlled trials Obesity Reviews Volume 14, Issue 4, April 2013, Pages: 292–302, A. Rudolph and A. Hilbert	Obesity reviews			x					x
Prevalence and socioeconomic risk factors of obesity among urban female students in Al-Khobar city, Eastern Saudi Arabia, 2003 OBESITY REVIEWS Volume 8, Issue 2, March 2007, Pages: 93–99, W. Y. Al-Saeed, K. M. Al-Dawood, I. A. Bukhari and A. Bahnassy	Obesity reviews			x		x			x
Preventing excessive gestational weight gain: a systematic review of interventions OBESITY REVIEWS Volume 11, Issue 11, November 2010, Pages: 757–768, H. Skouteris, L. Hartley-Clark, M. McCabe, J. Milgrom, B. Kent, S. J. Herring and J. Gale	Obesity reviews				x				x
Prevention of obesity – is it possible? OBESITY REVIEWS Volume 2, Issue 1, February 2001, Pages: 15–28, M. J. Müller, M. Mast, I. Asbeck, K. Langnäse and A. Grund	Obesity reviews		x						x
Primary care physicians' knowledge, attitudes, beliefs and practices regarding childhood obesity: a systematic review OBESITY REVIEWS Volume 10, Issue 2, March 2009, Pages: 227–236, M. Van Gerwen, C. Franc, S. Rosman, M. Le Vaillant and N. Pelletier-Fleury	Obesity reviews			x	x					x
Problems in identifying predictors and correlates of weight loss and maintenance: implications for weight control therapies based on behaviour change Obesity Reviews Volume 12, Issue 9, September 2011, Pages: 688–708, J. Stubbs, S. Whybrow, P. Teixeira, J. Blundell, C. Lawton, J. Westenhoefer, D. Engel, R. Shepherd, Á. Mcconnon, P. Gilbert and M. Raats	Obesity reviews			x	x				x
Protein leverage and energy intake Obesity Reviews Volume 15, Issue 3, March 2014, Pages: 183–191, A. K. Gosby, A. D. Conigrave, D. Raubenheimer and S. J. Simpson	Obesity reviews			x	x	x			x
Psychosocial origins of obesity stigma: toward changing a powerful and pervasive bias OBESITY REVIEWS Volume 4, Issue 4, November 2003, Pages: 213–227, R. M. Puhl and K. D. Brownell	Obesity reviews			x		x			x
PYY3-36 as an anti-obesity drug target OBESITY REVIEWS Volume 6, Issue 4, November 2005, Pages: 307–322, M. M. Boggiano, P. C. Chandler, K. D. Oswald, R. J. Rodgers, J. E. Blundell, Y. Ishii, A. H. Beattie, P. Holch, D. B. Allison, M. Schindler, K. Arndt, K. Rudolf, M. Mark, C. Schoelch, H. G. Joost, S. Klaus, C. Thöne-Reineke, S. C. Benoit, R. J. Seeley, A. G. Beck-Sickinger, N. Koglin, K. Raun,…	Obesity reviews			x					x
Qualitative studies among obese children and adolescents: a systematic review of the literature Obesity Reviews Volume 14, Issue 5, May 2013, Pages: 351–368, J. Lachal, M. Orri, M. Speranza, B. Falissard, H. Lefevre, QUALIGRAMH, M.-R. Moro and A. Revah-Levy	Obesity reviews			x					x
Quantitative relationship between body weight gain in adulthood and incident type 2 diabetes: a meta-analysis Obesity Reviews Volume 15, Issue 3, March 2014, Pages: 202–214, S. Kodama, C. Horikawa, K. Fujihara, S. Yoshizawa, Y. Yachi, S. Tanaka, N. Ohara, S. Matsunaga, T. Yamada, O. Hanyu and H. Sone	Obesity reviews			x	x				x
Recent advances in adaptive thermogenesis: potential implications for the treatment of obesity OBESITY REVIEWS Volume 10, Issue 2, March 2009, Pages: 218–226, S. L. J. Wijers, W. H. M. Saris and W. D. Van Marken Lichtenbelt	Obesity reviews			x					x
Reducing obesity and related chronic disease risk in children and youth: a synthesis of evidence with ‘best practice’ recommendations Obesity Reviews Volume 7, Issue s1, February 2006, Pages: 7–66, M. A. T. Flynn, D. A. McNeil, B. Maloff, D. Mutasingwa, M. Wu, C. Ford and S. C. Tough	Obesity reviews			x						x
Reflections from a systematic review of dietary energy density and weight gain: is the inclusion of drinks valid? OBESITY REVIEWS Volume 10, Issue 6, November 2009, Pages: 681–692, L. Johnson, D. C. Wilks, A. K. Lindroos and S. A. Jebb	Obesity reviews			x	x				x
Relationship between costs of lifestyle interventions and weight loss in overweight adults Obesity Reviews Volume 11, Issue 1, January 2010, Pages: 51–61, R. P. Bogers, J. C. M. Barte, C. M. A. Schipper, S. M. C. Vijgen, E. L. De Hollander, L. Tariq, I. E. J. Milder and W. J. E. Bemelmans	Obesity reviews			x	x				x
Relationship of fruit and vegetable intake with adiposity: a systematic review OBESITY REVIEWS Volume 12, Issue 5, May 2011, Pages: e143–e150, T. A. Ledoux, M. D. Hingle and T. Baranowski	Obesity reviews			x	x				x
Resistance training, visceral obesity and inflammatory response: a review of the evidence Obesity Reviews Volume 13, Issue 7, July 2012, Pages: 578–591, B. Strasser, M. Arvandi and U. Siebert	Obesity reviews			x					x
Resolved: there is sufficient scientific evidence that decreasing sugar-sweetened beverage consumption will reduce the prevalence of obesity and obesity-related diseases Obesity Reviews Volume 14, Issue 8, August 2013, Pages: 606–619, F. B. Hu	Obesity reviews			x					x
Review: efficacy of alginate supplementation in relation to appetite regulation and metabolic risk factors: evidence from animal and human studies OBESITY REVIEWS Volume 14, Issue 2, February 2013, Pages: 129–144, M. Georg Jensen, C. Pedersen, M. Kristensen, G. Frost and A. Astrup	Obesity reviews			x					x
Risk of completed suicide after bariatric surgery: a systematic review Obesity Reviews Volume 14, Issue 5, May 2013, Pages: 369–382, C. Peterhänsel, D. Petroff, G. Klinitzke, A. Kersting and B. Wagner	Obesity reviews			x	x	x			x
School physical activity interventions: do not forget about obesity bias OBESITY REVIEWS Volume 9, Issue 1, January 2008, Pages: 67–75, P. B. Rukavina and W. Li	Obesity reviews			x					x
School-based interventions promoting both physical activity and healthy eating in Europe: a systematic review within the HOPE project OBESITY REVIEWS Volume 12, Issue 3, March 2011, Pages: 205–216, I. De Bourdeaudhuij, E. Van Cauwenberghe, H. Spittaels, J.-M. Oppert, C. Rostami, J. Brug, F. Van Lenthe, T. Lobstein and L. Maes	Obesity reviews			x					x
Selected eating behaviours and excess body weight: a systematic review OBESITY REVIEWS Volume 13, Issue 2, February 2012, Pages: 106–135, A. E. Mesas, M. Muñoz-Pareja, E. López-García and F. Rodríguez-Artalejo	Obesity reviews			x					x
Selection of priority groups for obesity prevention: current approaches and development of an evidence-informed framework OBESITY REVIEWS Volume 11, Issue 10, October 2010, Pages: 731–739, M. S. Nichols and B. A. Swinburn	Obesity reviews			x					x
Sex differences in obesity and the regulation of energy homeostasis OBESITY REVIEWS Volume 10, Issue 2, March 2009, Pages: 154–167, J. C. Lovejoy, A. Sainsbury and the Stock Conference 2008 Working Group	Obesity reviews			x					x
Short sleep duration and its association with energy metabolism OBESITY REVIEWS Volume 13, Issue 7, July 2012, Pages: 565–577, L. Klingenberg, A. Sjödin, U. Holmbäck, A. Astrup and J.-P. Chaput	Obesity reviews			x	x	x			x
Short sleep duration as a possible cause of obesity: critical analysis of the epidemiological evidence OBESITY REVIEWS Volume 12, Issue 2, February 2011, Pages: 78–92, L. S. Nielsen, K. V. Danielsen and T. I. A. Sørensen	Obesity reviews			x		x			x
Simulation models of obesity: a review of the literature and implications for research and policy OBESITY REVIEWS Volume 12, Issue 5, May 2011, Pages: 378–394, D. T. Levy, P. L. Mabry, Y. C. Wang, S. Gortmaker, T. T.-K. Huang, T. Marsh, M. Moodie and B. Swinburn	Obesity reviews			x		x			x
Social cognitive theory and physical activity: a systematic review and meta-analysis Obesity Reviews Volume 15, Issue 12, December 2014, Pages: 983–995, M. D. Young, R. C. Plotnikoff, C. E. Collins, R. Callister and P. J. Morgan	Obesity reviews			x	x				x
Stigmatization of obese children and adolescents, the importance of gender OBESITY REVIEWS Volume 9, Issue 6, November 2008, Pages: 522–534, J. L. Tang-Péronard and B. L. Heitmann	Obesity reviews			x		x			x
Systematic prevention of overweight and obesity in adults: a qualitative and quantitative literature analysis OBESITY REVIEWS Volume 11, Issue 5, May 2010, Pages: 371–379, S. Kremers, A. Reubsaet, M. Martens, S. Gerards, R. Jonkers, M. Candel, I. De Weerdt and N. De Vries	Obesity reviews			x						x
Systematic review of family and home-based interventions targeting paediatric overweight and obesity OBESITY REVIEWS Volume 13, Issue 6, June 2012, Pages: 499–508, A. P. Knowlden and M. Sharma	Obesity reviews			x						x
Systematic review of lifestyle interventions to limit postpartum weight retention: implications for future opportunities to prevent maternal overweight and obesity following childbirth Obesity Reviews Volume 14, Issue 10, October 2013, Pages: 792–805, P. van der Pligt, J. Willcox, K. D. Hesketh, K. Ball, S. Wilkinson, D. Crawford and K. Campbell	Obesity reviews				x				x
Systematic review of long-term lifestyle interventions to prevent weight gain and morbidity in adults Obesity Reviews Volume 10, Issue 6, November 2009, Pages: 627–638, T. Brown, A. Avenell, L. D. Edmunds, H. Moore, V. Whittaker, L. Avery, C. Summerbell and for the PROGRESS Team	Obesity reviews			x					x
Systematic review of the effectiveness of weight management schemes for the under fives OBESITY REVIEWS Volume 12, Issue 4, April 2011, Pages: 242–253, M. Bond, K. Wyatt, J. Lloyd and R. Taylor	Obesity reviews				x				x
Systematic review of the use of data from national childhood obesity surveillance programmes in primary care: a conceptual synthesis OBESITY REVIEWS E. J. Henderson, L. J. Ells, G. P. Rubin and D. J Hunter	Obesity reviews			x		x			x
Systematic review of the use of financial incentives in treatments for obesity and overweight OBESITY REVIEWS Volume 9, Issue 4, July 2008, Pages: 355–367, V. Paul-Ebhohimhen and A. Avenell	Obesity reviews			x					x
Targeting fatty acid metabolism to improve glucose metabolism Obesity Reviews Volume 16, Issue 9, September 2015, Pages: 715–757, R. Stinkens, G. H. Goossens, J. W. E. Jocken and E. E. Blaak	Obesity reviews		x	x	x	x			x
The association between body composition and foot structure and function: a systematic review Obesity Reviews Volume 15, Issue 4, April 2014, Pages: 348–357, P. A. Butterworth, K. B. Landorf, W. Gilleard, D. M. Urquhart and H. B. Menz	Obesity reviews			x	x	x			x
The association between body mass index and musculoskeletal foot disorders: a systematic review Obesity Reviews Volume 13, Issue 7, July 2012, Pages: 630–642, P. A. Butterworth, K. B. Landorf, S. E. Smith and H. B. Menz	Obesity reviews			x	x				x
The association between quitting smoking and weight gain: a systemic review and meta-analysis of prospective cohort studies Obesity Reviews Volume 16, Issue 10, October 2015, Pages: 883–901, J. Tian, A. Venn, P. Otahal and S. Gall	Obesity reviews			x	x				x
The Diet, Obesity and Genes (Diogenes) Dietary Study in eight European countries – a comprehensive design for long-term intervention OBESITY REVIEWS Volume 11, Issue 1, January 2010, Pages: 76–91, T. M. Larsen, S. Dalskov, M. Van Baak, S. Jebb, A. Kafatos, A. Pfeiffer, J. A. Martinez, T. Handjieva-Darlenska, M. Kunešová, C. Holst, W. H. M. Saris and A. Astrup	Obesity reviews			x					x
The disproportionate economic burden associated with severe and complicated obesity: a systematic review OBESITY REVIEWS Volume 14, Issue 11, November 2013, Pages: 883–894, E. Grieve, E. Fenwick, H-C. Yang and M. Lean	Obesity reviews			x		x			x
The effect of obesity on polycystic ovary syndrome: a systematic review and meta-analysis Obesity Reviews Volume 14, Issue 2, February 2013, Pages: 95–109, S. S. Lim, R. J. Norman, M. J. Davies and L. J. Moran	Obesity reviews			x		x			x
The effect of obesity prevention interventions according to socioeconomic position: a systematic review Obesity Reviews Volume 15, Issue 7, July 2014, Pages: 541–554, A. Beauchamp, K. Backholer, D. Magliano and A. Peeters	Obesity reviews			x						x
The effect of weight loss on health-related quality of life: systematic review and meta-analysis of randomized trials Obesity Reviews Volume 15, Issue 3, March 2014, Pages: 169–182, L. M. Warkentin, D. Das, S. R. Majumdar, J. A. Johnson and R. S. Padwal	Obesity reviews			x	x				x
The effects of laparoscopic vs. open gastric bypass for morbid obesity: a systematic review and meta-analysis of randomized controlled trials OBESITY REVIEWS Volume 12, Issue 4, April 2011, Pages: 254–260, H. L Tian, J. H Tian, K. H Yang, K. Yi and L. Li	Obesity reviews			x	x				x
The evolution of policy and actions to tackle obesity in England Obesity Reviews volume 14, Issue S2, November 2013, Pages: 42–59, S. A. Jebb, P. N. Aveyard and C. Hawkes	Obesity reviews		x							x
The fundamental drivers of the obesity epidemic OBESITY REVIEWS Volume 9, Issue s1, March 2008, Pages: 6–13, W. P. T. James	Obesity reviews			x		x			x
The impact of bariatric surgery on quality of life: a systematic review and meta-analysis Obesity Reviews Volume 16, Issue 8, August 2015, Pages: 639–651, N. Lindekilde, B. P. Gladstone, M. Lübeck, J. Nielsen, L. Clausen, W. Vach and A. Jones	Obesity reviews			x	x	x			x
The impact of child and adolescent obesity treatment interventions on physical activity: a systematic review OBESITY REVIEWS Volume 11, Issue 7, July 2010, Pages: 516–530, D. P. Cliff, A. D. Okely, P. J. Morgan, R. A. Jones and J. R. Steele	Obesity reviews			x					x
The impact of childhood obesity on morbidity and mortality in adulthood: a systematic review OBESITY REVIEWS Volume 13, Issue 11, November 2012, Pages: 985–1000, M. H. Park, C. Falconer, R. M. Viner and S. Kinra	Obesity reviews			x					x
The impact of childhood obesity on musculoskeletal form OBESITY REVIEWS Volume 7, Issue 2, May 2006, Pages: 209–218, S. C. Wearing, E. M. Hennig, N. M. Byrne, J. R. Steele and A. P. Hills	Obesity reviews			x		x			x
The impact of extended care on the long-term maintenance of weight loss: a systematic review and meta-analysis Obesity Reviews Volume 13, Issue 6, June 2012, Pages: 509–517, K. M. Ross Middleton, S. M. Patidar and M. G. Perri	Obesity reviews			x					x
The importance of physical activity in the prevention of overweight and obesity in childhood: a review and an opinion OBESITY REVIEWS Volume 2, Issue 2, May 2001, Pages: 117–130, K. S. Steinbeck	Obesity reviews			x					x
The influence of physical activity on abdominal fat: a systematic review of the literature OBESITY REVIEWS Volume 7, Issue 2, May 2006, Pages: 183–200, S. J. Kay and M. A. Fiatarone Singh	Obesity reviews			x	x				x
The integrative role of leptin, oestrogen and the insulin family in obesity-associated breast cancer: potential effects of exercise Obesity Reviews Volume 16, Issue 6, June 2015, Pages: 473–487, S. Schmidt, J. M. Monk, L. E. Robinson and M. Mourtzakis	Obesity reviews			x		x			x
The long-term cost-effectiveness of obesity prevention interventions: systematic literature review Obesity Reviews Volume 13, Issue 6, June 2012, Pages: 537–553, T. Lehnert, D. Sonntag, A. Konnopka, S. Riedel-Heller and H.-H. König	Obesity reviews					x				x
The management of osteoarthritis in the obese patient: practical considerations and guidelines for therapy Obesity Reviews Volume 7, Issue 4, November 2006, Pages: 323–331, H. Bliddal and R. Christensen	Obesity reviews		x	x					x
The media and obesity OBESITY REVIEWS Volume 8, Issue s1, March 2007, Pages: 201–205, T. Boyce	Obesity reviews		x						x
The neurocognitive connection between physical activity and eating behavior OBESITY REVIEWS Volume 12, Issue 10, October 2011, Pages: 800–812, R. J. Joseph, M. Alonso-Alonso, D. S. Bond, A. Pascual-Leone and G. L. Blackburn	Obesity reviews		x	x	x	x			x
The NHF-NRG In Balance-project: the application of Intervention Mapping in the development, implementation and evaluation of weight gain prevention at the worksite OBESITY REVIEWS Volume 8, Issue 4, July 2007, Pages: 347–361, L. Kwak, S. P. J. Kremers, A. Werkman, T. L. S. Visscher, M. A. Van Baak and J. Brug	Obesity reviews		x						x
The Pacific Obesity Prevention in Communities project: project overview and methods OBESITY REVIEWS Volume 12, Issue s2, November 2011, Pages: 3–11, B. A. Swinburn, L. Millar, J. Utter, P. Kremer, M. Moodie, H. Mavoa, W. Snowdon, M. P. McCabe, M. Malakellis, M. de Courten, G. Waqa, K. F. Fotu, G. Roberts and R. Scragg	Obesity reviews		x						x
The possibility of regulating for obesity prevention – understanding regulation in the Commonwealth Government OBESITY REVIEWS Volume 14, Issue 3, March 2013, Pages: 213–221, B. Crammond, C. Van, S. Allender, A. Peeters, M. Lawrence, G. Sacks, H. Mavoa, B. A. Swinburn and B. Loff	Obesity reviews		x	x					x
The potential role of soyfoods in weight and adiposity reduction: an evidence-based review Obesity Reviews Volume 9, Issue 3, May 2008, Pages: 219–235, M. B. Cope, J. W. Erdman Jr and D. B. Allison	Obesity reviews			x	x				x
The prevention of overweight and obesity in children and adolescents: a review of interventions and programmes OBESITY REVIEWS Volume 7, Issue 1, February 2006, Pages: 111–136, C. M. Doak, T. L. S. Visscher, C. M. Renders and J. C. Seidell	Obesity reviews			x						x
The price of protein: combining evolutionary and economic analysis to understand excessive energy consumption OBESITY REVIEWS Volume 11, Issue 12, December 2010, Pages: 887–894, R. C. Brooks, S. J. Simpson and D. Raubenheimer	Obesity reviews			x	x	x			x
The quality of dietary intake methodology and reporting in child and adolescent obesity intervention trials: a systematic review OBESITY REVIEWS Volume 13, Issue 12, December 2012, Pages: 1125–1138, T. Burrows, R. K. Golley, A. Khambalia, S. A. McNaughton, A. Magarey, R. R. Rosenkranz, M. Alllman-Farinelli, A. M. Rangan, H. Truby and C. Collins	Obesity reviews			x					x
The relationship between doctors' and nurses' own weight status and their weight management practices: a systematic review OBESITY REVIEWS Volume 12, Issue 6, June 2011, Pages: 459–469, D. Q. Zhu, I. J. Norman and A. E. While	Obesity reviews			x	x				x
The relationship between obesity and hypoferraemia in adults: a systematic review OBESITY REVIEWS Volume 13, Issue 2, February 2012, Pages: 150–161, H. L. Cheng, C. Bryant, R. Cook, H. O'Connor, K. Rooney and K. Steinbeck	Obesity reviews			x		x			x
The role of glitazones in management of type 2 diabetes. A DREAM or a nightmare? OBESITY REVIEWS Volume 8, Issue 5, September 2007, Pages: 381–384, M. Lindberg and A. Astrup	Obesity reviews		x	x	x				x
The search for compounds that stimulate thermogenesis in obesity management: from pharmaceuticals to functional food ingredients OBESITY REVIEWS Volume 12, Issue 10, October 2011, Pages: 866–883, A. G. Dulloo	Obesity reviews			x					x
Track 1: From cells to systems biology Obesity Reviews Volume 15, Issue S2, March 2014, Pages: 7–32,	Obesity reviews		x	x	x	x			x
Track 3: From healthy weight to weight-related pathologies OBESITY REVIEWS Volume 15, Issue S2, March 2014, Pages: 53–97,	Obesity reviews		x	x	x				x
Track 4: From nutrition, exercise and psychology to lifestyle Obesity Reviews Volume 15, Issue S2, March 2014, Pages: 98–128	Obesity reviews			x	x				x
Track 5: From lifestyle intervention to drugs and surgery Obesity Reviews Volume 15, Issue S2, March 2014, Pages: 129–176,	Obesity reviews		x	x	x				x
Track 6: From home environment to society: causes and consequences Obesity Reviews Volume 15, Issue S2, March 2014, Pages: 177–205,	Obesity reviews		x	x	x	x			x
Track 7: From individual choice to population prevention: solutions and interventions OBESITY REVIEWS Volume 15, Issue S2, March 2014, Pages: 206–248,	Obesity reviews		x	x	x				x
Track 8: From evidence to policy Obesity Reviews Volume 15, Issue S2, March 2014, Pages: 249–270, Article first published online : 13 MAR 2014, DOI: 10.1111/obr.12154	Obesity reviews		x	x	x				x
Treatment of clinical insulin resistance in children: a systematic review OBESITY REVIEWS Volume 11, Issue 10, October 2010, Pages: 722–730, S. M. Quinn, L. A. Baur, S. P. Garnett and C. T. Cowell	Obesity reviews			x	x	x			x
Use of data from the Health Survey for England in obesity policy making and monitoring OBESITY REVIEWS Volume 14, Issue 6, June 2013, Pages: 463–476, O. Oyebode and J. Mindell	Obesity reviews		x						x
Utility and validity of the Eating Behavior Inventory in clinical obesity research: a review of the literature OBESITY REVIEWS Volume 6, Issue 3, August 2005, Pages: 209–216, P. M. O'Neil and S. Rieder	Obesity reviews			x		x			x
Vitamin D supplementation and body weight status: a systematic review and meta-analysis of randomized controlled trials Obesity Reviews Volume 15, Issue 6, June 2014, Pages: 528–537, K. Pathak, M. J. Soares, E. K. Calton, Y. Zhao and J. Hallett	Obesity reviews			x	x	x			x
Weight loss composition is one-fourth fat-free mass: a critical review and critique of this widely cited rule Obesity Reviews Volume 15, Issue 4, April 2014, Pages: 310–321, S. B. Heymsfield, M. C. C. Gonzalez, W. Shen, L. Redman and D. Thomas	Obesity reviews			x	x				x
Weight loss intervention trials in women with breast cancer: a systematic review Obesity Reviews Volume 15, Issue 9, September 2014, Pages: 749–768, M. M. Reeves, C. O. Terranova, E. G. Eakin and W. Demark-Wahnefried	Obesity reviews				x				x
Weight of tradition: culture as a rationale for obesity in contemporary U.S. news coverage OBESITY REVIEWS Volume 14, Issue 9, September 2013, Pages: 736–744, H. A. Shugart	Obesity reviews		x	x		x			x
Which type of sedentary behaviour intervention is more effective at reducing body mass index in children? A meta-analytic review Obesity Reviews Volume 15, Issue 3, March 2014, Pages: 159–168, Y. Liao, J. Liao, C. P. Durand and G. F. Dunton	Obesity reviews			x					x
Who succeeds in maintaining weight loss? A conceptual review of factors associated with weight loss maintenance and weight regain Obesity Reviews Volume 6, Issue 1, February 2005, Pages: 67–85, K. Elfhag and S. Rössner	Obesity reviews			x						x
Will reducing sugar-sweetened beverage consumption reduce obesity? Evidence supporting conjecture is strong, but evidence when testing effect is weak Obesity Reviews Volume 14, Issue 8, August 2013, Pages: 620–633, K. A. Kaiser, J. M. Shikany, K. D. Keating and D. B. Allison	Obesity reviews			x					x
Will smaller plates lead to smaller waists? A systematic review and meta-analysis of the effect that experimental manipulation of dishware size has on energy consumption Obesity Reviews Volume 15, Issue 10, October 2014, Pages: 812–821, E. Robinson, S. Nolan, C. Tudur-Smith, E. J. Boyland, J. A. Harrold, C. A. Hardman and J. C. G. Halford	Obesity reviews			x	x	x			x
"A review of weight loss programs delivered via the Internet": Erratum.Weinstein, Patricia Kirbis Journal of Cardiovascular Nursing, volume 22, p 137.Marzo-aprile 2007	Psycinfo						erratum		x
"Drugs for the treatment of obesity": In Reply.Merchant Gina. JAMA, volume 311, May 7 2014.	Psycinfo			x					x
A qualitative exploration of women's perceived dating eligibility and dating experiences before and after weight loss surgery.Recore, Nicole Journal of Obesity, volume 73, Pp 675-685. May 2012	Psycinfo			x	x				x
A Randomized Controlled Trial of a Commercial Internet Weight Loss Program.Womble, Leslie G. Obesity research, volume 12, pp 1011-18. Jun 2004	Psycinfo		x							x
A Review of Weight Loss Programs Delivered via the Internet.Weinstein, Patricia Kirbis.Journal of Cardiovascular Nursing, volume 21,pp 251-258. Jul-Aug 2006	Psycinfo										x
A series of studies examining internet treatment of obesity to inform internet interventions for substance use and misuse. Tate, Deborah F. Substance Use & Misuse, volume 46,pp 57-65. Jan 2011	Psycinfo		x							x
A systematic review and meta?analysis of interventions for weight management using text messaging.Siopis, G. Journal of Human Nutrition and Dietetics, volume 28, pp 1-15. Feb 2015	Psycinfo			x					x
A systematic review of fast food access studies OBESITY REVIEWS Volume 12, Issue 5, May 2011, Pages: e460–e471, S. E. Fleischhacker, K. R. Evenson, D. A. Rodriguez and A. S. Ammerman	Obesity Reviews			x	x	x			x
Adaptive thermogenesis and uncoupling proteins: A reappraisal of their roles in fat metabolism and energy balance.Dulloo, Abdul G..Physiology & Behavior, volume 83, pp 587-602. Dec 2004	Psycinfo		x	x	x				x
Body image: A handbook of science, practice, and prevention (2nd ed.).Body image: A handbook of science, practice, and prevention (2nd ed.).,2011	Psycinfo		x		x				x
Click "like" to change your behavior: A mixed methods study of college students' exposure to and engagement with Facebook content designed for weight loss.Journal of Medical Internet Research, volume 16, pp182-201. 2014	Psycinfo and PubMed	x	x						x
Design of a family-based lifestyle intervention for youth with type 2 diabetes: The TODAY study.International Journal of Obesity, volume 34, pp217, 226. Feb 2010	Psycinfo				x				x
Disease prevention through lifestyle interventions.Anton, Stephen D.The Oxford handbook of rehabilitation psychology, pp 525-542. 2021	Psycinfo				x				x
Does brief telephone support improve engagement with a Web-based weight management intervention? Randomized controlled trial.Dennison, Laura. Journal of Medical Internet Research, volume 16, pp 130-144. 2014	Psycinfo		x							x
Eating disorders in the elderly.Lapid, Maria I. International Psychogeriatrics, volume 22, pp 523-536. jun 2010	Psycinfo			x	x				x
Effectiveness and cost-effectiveness of lifestyle interventions on physical activity and eating habits in persons with severe mental disorders: A systematic review.Verhaeghe, Nick.The International Journal of Behavioral Nutrition and Physical Activity, volume 8. Apr 2011	Psycinfo			x	x				x
Electronic PDA dietary and physical activity registers in a weight loss treatment program for children: A description of the ETIOBE personal digital assistant program.Baños, Rosaa.Journal of Cybertherapy and Rehabilitation, volume 2, pp 235-241.2009	Psycinfo		x							x
Improving the effectiveness of computer-assisted weight loss.Taylor, C. B. Behavior Therapy, volume 22, pp 229-236. 1991	Psycinfo		x						x
Internet-based behavioral interventions for obesity: An updated systematic review.Manzoni, Gian Mauro Manzoni. Practice and Epidemiology in Mental Health, volume 7. Marc 2011	Psycinfo and PubMed	x									x
Intervention: Strategies designed to affect activity level, intake patterns, and behavior.Faith, Myles S.Obesity in youth: Causes, consequences, and cures, pp 159-181.2009	Psycinfo		x						x
Prader-Willi syndrome and hyperphagia: An update.Stanley, Advances in Mental Health and Intellectual Disabilities, volume 8, pp 321-330. 2014	Psycinfo		x	x	x				x
Review of Self-help approaches for obesity and eating disorders: Research and practice .Mitchell, Suzanne E. Psychiatry, volume 49, pp 291-292. Mar 2010	Psycinfo		x							x
Sexual functioning and obesity: A review.Kolotkin, Ronette L. Obesity, volume 20, pp 2325-2333. Dec 2012	Psycinfo			x					x
The gravity of weight: A clinical guide to weight loss and maintenance.Karasu, Sylvia R. 2010	Psycinfo		x						x
The prevention and treatment of obesity.Wirth, Alfredt Munchen.Deutsches Ärzteblatt International, volume 111, pp 705-713. Oct 2014	Psycinfo			x						x
Therapeutic patient education in obesity: Analysis of the 2005–2010 literature.Albano, Maria Grazia Therapeutic Patient Education, volume 4, pp S101-S110. Dec 2012	Psycinfo			x					x
Bariatric surgery: a systematic review and network meta-analysis of randomized trials OBESITY REVIEWS Volume 12, Issue 8, August 2011, Pages: 602–621, R. Padwal, S. Klarenbach, N. Wiebe, D. Birch, S. Karmali, B. Manns, M. Hazel, A. M. Sharma and M. Tonelli	Obesity reviews			x	x	x			x
[Effectiveness of web-based psychological interventions for weight loss--a systematic review].,"/pubmed/23761207","Grunenberg E, Lin J, Baumeister H.","Rehabilitation (Stuttg). 2013 Jun	PubMed										x
[Leptin as a mediator between obesity and cardiac dysfunction].,"/pubmed/22706112","Karbowska J, Kochan Z.","Postepy Hig Med Dosw (Online). 2012 May 23	PubMed			x		x			x
[Metabolic disorders and nutritional status in autoimmune thyroid diseases].,"/pubmed/25614676","Kawicka A, Regulska-Ilow B, Regulska-Ilow B.","Postepy Hig Med Dosw (Online). 2015 Jan 2	PubMed			x	x	x			x
[Obesity: a review of currently used antiobesity drugs and new compounds in clinical development].,"/pubmed/17971763","Zieba R.","Postepy Hig Med Dosw (Online). 2007 Oct 19	PubMed			x					x
[Psychotherapy and obesity: strategies, challenges and possibilities].,"/pubmed/21833770","Teufel M, Becker S, Rieber N, Stephan K, Zipfel S.","Nervenarzt. 2011 Sep	PubMed			x					x
[The discovery of neuromedin U and its pivotal role in the central regulation of energy homeostasis].,"/pubmed/22706104","Kirsz K, ZiÄ™ba DA.","Postepy Hig Med Dosw (Online). 2012 Apr 16	PubMed			x	x	x			x
[Treatment of hypertensive type 2 diabetics: too late, too little].,"/pubmed/18568313","Holzgreve H.","Herz. 2008 Apr	PubMed			x	x	x			x
A meta-analysis of psycho-behavioral obesity interventions among US multiethnic and minority adults.,"/pubmed/18201758","Seo DC, Sa J.","Prev Med. 2008 Dec	PubMed			x						x
A review of the nature and effectiveness of nutrition interventions in adult males--a guide for intervention strategies.,"/pubmed/23360498","Taylor PJ, Kolt GS, Vandelanotte C, Caperchione CM, Mummery WK, George ES, Karunanithi M, Noakes MJ.","Int J Behav Nutr Phys Act. 2013 Jan 29	PubMed			x					x
A systematic review of baseline psychosocial characterisation in dietary randomised controlled trials for weight loss.,"/pubmed/23612509","Somerset SM, Markwell K, Al-Foraih M.","Eur J Clin Nutr. 2013 Jul	PubMed			x					x
A systematic review of behavioural weight-loss interventions involving primary-care physicians in overweight and obese primary-care patients (1999-2011).,"/pubmed/23101456","Yoong SL, Carey M, Sanson-Fisher R, Grady A.","Public Health Nutr. 2013 Nov	PubMed			x						x
A systematic review of the effects of neuromodulation on eating and body weight: evidence from human and animal studies.,"/pubmed/24155246","McClelland J, Bozhilova N, Campbell I, Schmidt U.","Eur Eat Disord Rev. 2013 Nov	PubMed			x					x
A systematic review of the efficacy and safety of herbal medicines used in the treatment of obesity.,"/pubmed/19575486","Hasani-Ranjbar S, Nayebi N, Larijani B, Abdollahi M.","World J Gastroenterol. 2009 Jul 7	PubMed			x					x
Adjustable gastric banding, sleeve gastrectomy or gastric bypass. Can evidence-based medicine help us to choose?,"/pubmed/23623562","Caiazzo R, Pattou F.","J Visc Surg. 2013 Apr	PubMed			x					x
America on the move.,"/pubmed/17964910","Catenacci VA, Wyatt HR.","Med Clin North Am. 2007 Nov	PubMed		x						x
An activity calendar program for children who are overweight.,"/pubmed/12630501","Yackel EE.","Pediatr Nurs. 2003 Jan-Feb	PubMed			x					x
An economic evaluation of adaptive e-learning devices to promote weight loss via dietary change for people with obesity.,"/pubmed/22769737","Miners A, Harris J, Felix L, Murray E, Michie S, Edwards P.","BMC Health Serv Res. 2012 Jul 7	PubMed		x						x
An overview of pediatric obesity.,"/pubmed/17991136","Lee WW.","Pediatr Diabetes. 2007 Dec	PubMed		x						x
An update on the Diabetes Prevention Program.,"/pubmed/16627375","Ratner RE	PubMed			x	x	x			x
Barriers to and Facilitators of Long Term Weight Loss Maintenance in Adult UK People: A Thematic Analysis.,"/pubmed/25709786","Gupta H.","Int J Prev Med. 2014 Dec	PubMed			x						x
Behavioral treatment of obesity.,"/pubmed/22098808","Butryn ML, Webb V, Wadden TA.","Psychiatr Clin North Am. 2011 Dec	PubMed		x							x
Causes of early mortality after laparoscopic adjustable gastric banding.,"/pubmed/18387472","Gagner M, Milone L, Yung E, Broseus A, Gumbs AA.","J Am Coll Surg. 2008 Apr	PubMed			x	x	x			x
CD-ROM nutrient analysis database assists self-monitoring behavior of active duty Air Force personnel receiving nutrition counseling for weight loss.,"/pubmed/11573756","Heetderks-Cox MJ, Alford BB, Bednar CM, Heiss CJ, Tauai LA, Edgren KK.","J Am Diet Assoc. 2001 Sep	PubMed		x	x					x
Childhood obesity prevention interventions in childcare settings: systematic review of randomized and nonrandomized controlled trials.,"/pubmed/24200332","Zhou YE, Emerson JS, Levine RS, Kihlberg CJ, Hull PC.","Am J Health Promot. 2014 Mar-Apr	PubMed			x						x
Chitosan for overweight or obesity.,"/pubmed/18646097","Jull AB, Ni Mhurchu C, Bennett DA, Dunshea-Mooij CA, Rodgers A.","Cochrane Database Syst Rev. 2008 Jul 16	PubMed			x					x
Cognitive and behavioral approaches in the treatment of obesity.,"/pubmed/21855703","Van Dorsten B, Lindley EM.","Med Clin North Am. 2011 Sep	PubMed		x	x						x
Comparing clinician knowledge and online information regarding Alli (Orlistat).,"/pubmed/19716762","Nelson S, Hwang KO, Bernstam EV.","Int J Med Inform. 2009 Nov	PubMed		x	x	x	x			x
Could capsaicinoids help to support weight management? A systematic review and meta-analysis of energy intake data.,"/pubmed/24246368","Whiting S, Derbyshire EJ, Tiwari B.","Appetite. 2014 Feb	PubMed			x					x
Current status of robotic bariatric surgery: a systematic review.,"/pubmed/24199869","Cirocchi R, Boselli C, Santoro A, Guarino S, Covarelli P, Renzi C, Listorti C, Trastulli S, Desiderio J, Coratti A, Noya G, Redler A, Parisi A.","BMC Surg. 2013 Nov 7	PubMed			x	x	x			x
Development and evaluation of patient-centered software for a weight-management clinic.,"/pubmed/12105287","Dent RM, Penwarden RM, Harris N, Hotz SB.","Obes Res. 2002 Jul	PubMed		x	x					x
Dietary sugars and body weight: systematic review and meta-analyses of randomised controlled trials and cohort studies.,"/pubmed/23321486","Te Morenga L, Mallard S, Mann J.","BMJ. 2012 Jan 15	PubMed			x					x
Dietary supplements in weight reduction.,"/pubmed/15867902","Dwyer JT, Allison DB, Coates PM.","J Am Diet Assoc. 2005 May	PubMed			x					x
Ecological momentary interventions: incorporating mobile technology into psychosocial and health behaviour treatments.,"/pubmed/19646331","Heron KE, Smyth JM.","Br J Health Psychol. 2010 Feb	PubMed			x						x
Effectiveness and cost-effectiveness of lifestyle interventions on physical activity and eating habits in persons with severe mental disorders: a systematic review.,"/pubmed/21481247","Verhaeghe N, De Maeseneer J, Maes L, Van Heeringen C, Annemans L.","Int J Behav Nutr Phys Act. 2011 Apr 11	PubMed			x	x				x
Effectiveness and cost-effectiveness of paediatric bariatric surgery: a systematic review.,"/pubmed/25586971","Aikenhead A, Knai C, Lobstein T.","Clin Obes. 2011 Feb	PubMed			x	x	x			x
Effects of dietary weight loss on obstructive sleep apnea: a meta-analysis.,"/pubmed/22374151","Anandam A, Akinnusi M, Kufel T, Porhomayon J, El-Solh AA.","Sleep Breath. 2013 Mar	PubMed			x	x				x
Effects of exercise and diet on weight loss maintenance in overweight and obese adults: a systematic review.,"/pubmed/24739257","Kouvelioti R, Vagenas G, Langley-Evans S.","J Sports Med Phys Fitness. 2014 Aug	PubMed			x					x
Effects of glucagon-like peptide-1 receptor agonists on weight loss: systematic review and meta-analyses of randomised controlled trials.,"/pubmed/22236411","VilsbÃ¸ll T, Christensen M, Junker AE, Knop FK, Gluud LL.","BMJ. 2012 Jan 10	PubMed			x					x
Effects of lifestyle modification in polycystic ovarian syndrome.,"/pubmed/16790100","Moran LJ, Brinkworth G, Noakes M, Norman RJ.","Reprod Biomed Online. 2006 May	PubMed			x	x	x			x
Effects of medium-chain triglycerides on weight loss and body composition: a meta-analysis of randomized controlled trials.,"/pubmed/25636220","Mumme K, Stonehouse W.","J Acad Nutr Diet. 2015 Feb	PubMed			x	x				x
Effects of obesity and weight loss in patients with nononcological urological disease.,"/pubmed/19371912","Natarajan V, Master V, Ogan K.","J Urol. 2009 Jun	PubMed			x					x
eHealth interventions for the prevention and treatment of overweight and obesity in adults: a systematic review with meta-analysis.,"/pubmed/25753009","Hutchesson MJ, Rollo ME, Krukowski R, Ells L, Harvey J, Morgan PJ, Callister R, Plotnikoff R, Collins CE.","Obes Rev. 2015 May	Obesity review and PubMed	x			x					x
Evaluation of intervention research in weight reduction in post menopausal women.,"/pubmed/20888077","Al-Zadjali M, Keller C, Larkey LK, Albertini L	PubMed			x	x				x
Evidence for effects of weight on reproduction in women.,"/pubmed/16790098","Davies MJ.","Reprod Biomed Online. 2006 May	PubMed			x	x				x
Gastric electrical stimulation for the treatment of obesity: from entrainment to bezoars-a functional review.,"/pubmed/23476793","Mintchev MP.","ISRN Gastroenterol. 2013	PubMed			x					x
Health advantages and disadvantages of weight-reducing diets: a computer analysis and critical review.,"/pubmed/11022871","Anderson JW, Konz EC, Jenkins DJ.","J Am Coll Nutr. 2000 Oct	PubMed			x	x					x
Health economics of weight management: evidence and cost.,"/pubmed/17392129","Kouris-Blazos A, Wahlqvist ML.","Asia Pac J Clin Nutr. 2007	PubMed			x					x
Healthy strategies for successful weight loss and weight maintenance: a systematic review.,"/pubmed/24383502","Ramage S, Farmer A, Eccles KA, McCargar L.","Appl Physiol Nutr Metab. 2014 Jan	PubMed			x						x
Herbal medications and plastic surgery: a hidden danger.,"/pubmed/24488003","Mohan A, Lahiri A.","Aesthetic Plast Surg. 2014 Apr	PubMed			x	x	x			x
Hidradenitis suppurativa: A practical review of possible medical treatments based on over 350 hidradenitis patients.,"/pubmed/24021361","Scheinfeld N.","Dermatol Online J. 2013 Apr 15	PubMed			x	x				x
How to implement dietary changes to prevent the development of metabolic syndrome.,"/pubmed/10889808","Anderson AS.","Br J Nutr. 2000 Mar	PubMed			x	x				x
Impact of physical activity intervention programs on self-efficacy in youths: a systematic review.,"/pubmed/24555151","Cataldo R, John J, Chandran L, Pati S, Shroyer AL.","ISRN Obes. 2013	PubMed			x					x
Influence of body mass index on prescribing costs and potential cost savings of a weight management programme in primary care.,"/pubmed/18573765","Counterweight Project Team.","J Health Serv Res Policy. 2008 Jul	PubMed			x	x				x
Innovative interventions to promote behavioral change in overweight or obese individuals: A review of the literature.,"/pubmed/25011006","Okorodudu DE, Bosworth HB, Corsino L.","Ann Med. 2015 May	PubMed		x							x
Is there a link between overactive bladder and the metabolic syndrome in women? A systematic review of observational studies.,"/pubmed/25495905","Bunn F, Kirby M, Pinkney E, Cardozo L, Chapple C, Chester K, Cruz F, Haab F, Kelleher C, Milsom I, Sievart KD, Tubaro A, Wagg A.","Int J Clin Pract. 2015 Feb	PubMed			x	x	x			x
Is there an obesity-metabolic syndrome related glomerulopathy?,"/pubmed/21088574","Ritz E, Koleganova N, Piecha G.","Curr Opin Nephrol Hypertens. 2011 Jan	PubMed			x					x
Lifestyle treatments in randomized clinical trials of pharmacotherapies for obesity.,"/pubmed/11557836","Poston WS, Haddock CK, Dill PL, Thayer B, Foreyt JP.","Obes Res. 2001 Sep	PubMed			x					x
Lorcaserin: a novel serotonin 2C agonist for the treatment of obesity.,"/pubmed/23574263","Nigro SC, Luon D, Baker WL.","Curr Med Res Opin. 2013 Jul	PubMed			x					x
Maintenance interventions for overweight or obese children and adolescents who participated in a treatment program: study protocol for a systematic review.,"/pubmed/25281061","van der Heijden LB, Feskens EJ, Janse AJ.","Syst Rev. 2014 Oct 3	PubMed			x						x
Management of atypical antipsychotic drug-induced weight gain: focus on metformin.,"/pubmed/19476423","Miller LJ.","Pharmacotherapy. 2009 Jun	PubMed			x	x	x			x
Management options and fertility-preserving therapy for premenopausal endometrial hyperplasia and early-stage endometrial cancer.,"/pubmed/26384790","Gressel GM, Parkash V, Pal L.","Int J Gynaecol Obstet. 2015 Sep 8. doi:pii: S0020-7292(15)00572-X. 10.1016/j.ijgo.2015.06.031. [Epub ahead of print] Review.","Int J Gynaecol Obstet. 2015","PubMed","citation","PMID:26384790","pubmed","26384790","crea…	PubMed				x	x			x
Medial thighplasty after massive weight loss: are there any risk factors for postoperative complications?,"/pubmed/24337951","Bertheuil N, Thienot S, Huguier V, MÃ©nard C, Watier E.","Aesthetic Plast Surg. 2014 Feb	PubMed			x	x	x			x
Mediterranean diet and coronary heart disease: is obesity a link? - A systematic review.,"/pubmed/20708148","Kastorini CM, Milionis HJ, Goudevenos JA, Panagiotakos DB.","Nutr Metab Cardiovasc Dis. 2010 Sep	PubMed			x	x				x
Mobile eHealth interventions for obesity: a timely opportunity to leverage convergence trends.,"/pubmed/16403722","Tufano JT, Karras BT.","J Med Internet Res. 2005 Dec 20	PubMed		x							x
Modeling in clinical nutrition: does it add to patient care?,"/pubmed/23403881","Thomas DM.","Eur J Clin Nutr. 2013 May	PubMed			x					x
Narrative review of yoga intervention clinical trials including weight-related outcomes.,"/pubmed/23709458","Rioux JG, Ritenbaugh C.","Altern Ther Health Med. 2013 May-Jun	PubMed			x					x
Obesity and kidney protection.,"/pubmed/25093156","Chandra A, Biersmith M, Tolouian R.","J Nephropathol. 2014 Jul	PubMed			x					x
Obesity treatment in disadvantaged population groups: where do we stand and what can we do?,"/pubmed/24878585","Harvey JR, Ogden DE.","Prev Med. 2014 Nov	PubMed and Psycinfo	x		x					x
Obesity: should treatments target visceral afferents?,"/pubmed/16243369","Powley TL, Chi MM, Schier LA, Phillips RJ.","Physiol Behav. 2005 Dec 15	PubMed			x					x
Online programs help with weight loss.,"/pubmed/22990247","Kuehn BM.","JAMA. 2012 Sep 19	PubMed		x							x
Orlistat 120 mg improves glycaemic control in type 2 diabetic patients with or without concurrent weight loss.,"/pubmed/19207292","Jacob S, Rabbia M, Meier MK, Hauptman J.","Diabetes Obes Metab. 2009 Apr	PubMed		x	x	x				x
Orlistat--a novel weight loss therapy.,"/pubmed/11261530","Lucas KH, Kaplan-Machlis B.","Ann Pharmacother. 2001 Mar	PubMed			x					x
Plant extracts with appetite suppressing properties for body weight control: a systematic review of double blind randomized controlled clinical trials.,"/pubmed/23876572","Astell KJ, Mathai ML, Su XQ.","Complement Ther Med. 2013 Aug	PubMed			x					x
Promising practices for the prevention and control of obesity in the worksite.,"/pubmed/21192740","Archer WR, Batan MC, Buchanan LR, Soler RE, Ramsey DC, Kirchhofer A, Reyes M.","Am J Health Promot. 2011 Jan-Feb	PubMed			x						x
Psychological predictors of mental health and health-related quality of life after bariatric surgery: a review of the recent research.,"/pubmed/25091352","Wimmelmann CL, Dela F, Mortensen EL.","Obes Res Clin Pract. 2014 Jul-Aug	PubMed			x	x	x			x
Psychological predictors of weight loss after bariatric surgery: a review of the recent research.,"/pubmed/25091351","Wimmelmann CL, Dela F, Mortensen EL.","Obes Res Clin Pract. 2014 Jul-Aug	PubMed			x					x
Radiology of the laparoscopic Roux-en-Y gastric bypass procedure: conceptualization and precise interpretation of results.,"/pubmed/16973769","Scheirey CD, Scholz FJ, Shah PC, Brams DM, Wong BB, Pedrosa M.","Radiographics. 2006 Sep-Oct	PubMed			x	x	x			x
Recent advances in internet-delivered, evidence-based weight control programs for adults.,"/pubmed/20046664","Krukowski RA, West DS, Harvey-Berino J.","J Diabetes Sci Technol. 2009 Jan	PubMed		x							x
Relation of C-reactive protein to abdominal adiposity.,"/pubmed/20609648","Brooks GC, Blaha MJ, Blumenthal RS.","Am J Cardiol. 2010 Jul 1	PubMed			x					x
Results of obesity surgery.,"/pubmed/3121507","Brolin RE.","Gastroenterol Clin North Am. 1987 Jun	PubMed			x					x
Resumption of fertility with diet in overweight women.,"/pubmed/12470549","Crosignani PG, Vegetti W, Colombo M, Ragni G.","Reprod Biomed Online. 2002 Jul-Aug	PubMed			x					x
Review and recommendations for online physical activity and nutrition programmes targeted at over 40s.,"/pubmed/24801782","Cavill JL, Jancey JM, Howat P.","Glob Health Promot. 2012 Jun	PubMed			x					x
Review of innovations in digital health technology to promote weight control.,"/pubmed/24664797","Thomas JG, Bond DS.","Curr Diab Rep. 2014	PubMed		x							x
Review of nonsurgical and surgical treatment and the role of insulin-sensitizing agents in the management of infertile women with polycystic ovary syndrome.,"/pubmed/15225184","Saleh AM, Khalil HS.","Acta Obstet Gynecol Scand. 2004 Jul	PubMed			x	x	x			x
Review: weight-loss interventions with Hispanic populations.,"/pubmed/17682376","Lindberg NM, Stevens VJ.","Ethn Dis. 2007 Spring	PubMed			x					x
Revisional bariatric surgery following failed primary laparoscopic sleeve gastrectomy: a systematic review.,"/pubmed/24927693","Cheung D, Switzer NJ, Gill RS, Shi X, Karmali S.","Obes Surg. 2014 Oct	PubMed			x	x	x			x
Risk of completed suicide after bariatric surgery: a systematic review.,"/pubmed/23297762","PeterhÃ¤nsel C, Petroff D, Klinitzke G, Kersting A, Wagner B.","Obes Rev. 2013 May	PubMed			x	x	x			x
Robotic sleeve gastrectomy: experience of 134 cases and comparison with a systematic review of the laparoscopic approach.,"/pubmed/23904057","Romero RJ, Kosanovic R, Rabaza JR, Seetharamaiah R, Donkor C, Gallas M, Gonzalez AM.","Obes Surg. 2013 Nov	PubMed			x	x	x			x
Role for a sense of self-worth in weight-loss treatments: helping patients develop self-efficacy.,"/pubmed/18411382","Cochrane G.","Can Fam Physician. 2008 Apr	PubMed			x	x	x			x
Role of changes in dietary habits in polycystic ovary syndrome.,"/pubmed/15149567","Pasquali R, Gambineri A.","Reprod Biomed Online. 2004 Apr	PubMed			x	x	x			x
Role of food and nutrition professionals in stemming the diabetes epidemic.,"/pubmed/17659907","Gallivan J, Greenberg R, Leontos C.","J Am Diet Assoc. 2007 Aug	PubMed			x	x	x			x
Salvage banding for failed Roux-en-Y gastric bypass.,"/pubmed/23041427","Vijgen GH, Schouten R, Bouvy ND, Greve JW.","Surg Obes Relat Dis. 2012 Nov-Dec	PubMed			x	x	x			x
Self-monitoring in weight loss: a systematic review of the literature.,"/pubmed/21185970","Burke LE, Wang J, Sevick MA.","J Am Diet Assoc. 2011 Jan	PubMed										x
Social networking strategies that aim to reduce obesity have achieved significant although modest results.,"/pubmed/25201670","Ashrafian H, Toma T, Harling L, Kerr K, Athanasiou T, Darzi A.","Health Aff (Millwood). 2014 Sep	PubMed			x						x
Specialized staff and equipment for weight loss surgery patients: best practice guidelines.,"/pubmed/15800285","Whittemore AD, Kelly J, Shikora S, Cella RJ, Clark T, Selbovitz L, Flint L.","Obes Res. 2005 Feb	PubMed			x					x
Structural Endoscopic Techniques to Treat Obesity: A Review.,"/pubmed/26054995","van Rijn S, Roebroek YG, Masclee AA, van Heurn EL, Bouvy ND.","Surg Technol Int. 2015 May	PubMed			x					x
Surgery for morbid obesity.,"/pubmed/12804481","Colquitt J, Clegg A, Sidhu M, Royle P.","Cochrane Database Syst Rev. 2003	PubMed			x					x
Survey on laparoscopic sleeve gastrectomy (LSG) at the Fourth International Consensus Summit on Sleeve Gastrectomy.,"/pubmed/23912263","Gagner M, Deitel M, Erickson AL, Crosby RD.","Obes Surg. 2013 Dec	PubMed			x	x	x			x
Systematic review of the effectiveness and cost-effectiveness of weight management schemes for the under fives: a short report.,"/pubmed/20015425","Bond M, Wyatt K, Lloyd J, Welch K, Taylor R.","Health Technol Assess. 2009 Dec	PubMed			x					x
Systematic review: an evaluation of major commercial weight loss programs in the United States.,"/pubmed/15630109","Tsai AG, Wadden TA.","Ann Intern Med. 2005 Jan 4	PubMed										x
Technology for behavioral assessment and intervention in bariatric surgery.,"/pubmed/21514246","Thomas JG, Bond DS, Sarwer DB, Wing RR.","Surg Obes Relat Dis. 2011 Jul-Aug	PubMed			x	x	x			x
Technology-assisted weight loss interventions in primary care: a systematic review.,"/pubmed/25134692","Levine DM, Savarimuthu S, Squires A, Nicholson J, Jay M.","J Gen Intern Med. 2015 Jan	PubMed										x
Technology-based interventions in the treatment of overweight and obesity: A systematic review.,"/pubmed/26165415","Raaijmakers LC, Pouwels S, Berghuis KA, Nienhuijs SW.","Appetite. 2015 Jul 10	PubMed and Psycinfo	x									x
The clinical effectiveness and cost-effectiveness of bariatric (weight loss) surgery for obesity: a systematic review and economic evaluation.,"/pubmed/19726018","Picot J, Jones J, Colquitt JL, Gospodarevskaya E, Loveman E, Baxter L, Clegg AJ.","Health Technol Assess. 2009 Sep	PubMed			x					x
The cost effectiveness of laparoscopic versus open gastric bypass surgery.,"/pubmed/15760496","Paxton JH, Matthews JB.","Obes Surg. 2005 Jan	PubMed			x	x	x			x
The effect of human chorionic gonadotropin (HCG) in the treatment of obesity by means of the Simeons therapy: a criteria-based meta-analysis.,"/pubmed/8527285","Lijesen GK, Theeuwen I, Assendelft WJ, Van Der Wal G.","Br J Clin Pharmacol. 1995 Sep	PubMed			x					x
The effect of physical exercise strategies on weight loss in postpartum women: a systematic review and meta-analysis.,"/pubmed/24048142","Nascimento SL, Pudwell J, Surita FG, Adamo KB, Smith GN.","Int J Obes (Lond). 2014 May	PubMed and Psycinfo	x		x	x				x
The evaluating self-management and educational support in severely obese patients awaiting multidisciplinary bariatric care (EVOLUTION) trial: rationale and design.,"/pubmed/24059346","Padwal RS, Sharma AM, Fradette M, Jelinski S, Klarenbach S, Edwards A, Majumdar SR.","BMC Health Serv Res. 2013 Aug 17	PubMed			x					x
The impact of sleep, stress, and depression on postpartum weight retention: a systematic review.,"/pubmed/25306538","Xiao RS, Kroll-Desrosiers AR, Goldberg RJ, Pagoto SL, Person SD, Waring ME.","J Psychosom Res. 2014 Nov	PubMed			x	x				x
The impact of sleeve gastrectomy on hyperlipidemia: a systematic review.,"/pubmed/24286009","Al Khalifa K, Al Ansari A, Alsayed AR, Violato C.","J Obes. 2013	PubMed			x	x	x			x
The impact of sleeve gastrectomy on hypertension: a systematic review.,"/pubmed/22350987","Sarkhosh K, Birch DW, Shi X, Gill RS, Karmali S.","Obes Surg. 2012 May	PubMed			x	x	x			x
The key to unlocking the virtual body: virtual reality in the treatment of obesity and eating disorders.,"/pubmed/21527095","Riva G.","J Diabetes Sci Technol. 2011 Mar 1	PubMed			x					x
The role of social media in online weight management: systematic review.,"/pubmed/24287455","Chang T, Chopra V, Zhang C, Woolford SJ.","J Med Internet Res. 2013 Nov 28	PubMed										x
The SGLT2 Inhibitor Empagliflozin for the Treatment of Type 2 Diabetes Mellitus: a Bench to Bedside Review.,"/pubmed/24729157","McGill JB.","Diabetes Ther. 2014 Jun	PubMed			x	x				x
The utility of monetary contingency contracts for weight loss: a systematic review and meta-analysis.,"/pubmed/25933128","Sykes-Muskett BJ, Prestwich A, Lawton RJ, Armitage CJ.","Health Psychol Rev. 2015 Jul 14:1-18. [Epub ahead of print]","Health Psychol Rev. 2015","PubMed","citation","PMID:25933128","pubmed","25933128","create date:2015/05/02 | first author:Sykes-Muskett BJ",	PubMed and Psycinfo	x		x					x
Total knee replacement: an evidence-based analysis.,"/pubmed/23074478","Health Quality Ontario.","Ont Health Technol Assess Ser. 2005	PubMed		x	x	x	x			x
Understanding the effects of printed health education materials: which features lead to which outcomes?,"/pubmed/11550593","Bull FC, Holt CL, Kreuter MW, Clark EM, Scharff D.","J Health Commun. 2001 Jul-Sep	PubMed		x	x					x				*Reviews excluded because their R-AMSTAR score was < 22
Use of mobile phones as a tool for weight loss: a systematic review.,"/pubmed/24875928","Aguilar-MartÃ­nez A, SolÃ©-SedeÃ±o JM, Mancebo-Moreno G, Medina FX, Carreras-Collado R, SaigÃ­-RubiÃ³ F.","J Telemed Telecare. 2014 Sep	PubMed							x (R-AMSTAR score = 20)*		x			Records	R-AMSTAR'S ITEMS											Total Score
Very-low-energy diets and morbidity: a systematic review of longer-term evidence.,"/pubmed/22800763","Mulholland Y, Nicokavoura E, Broom J, Rolland C.","Br J Nutr. 2012 Sep	PubMed			x					x					1	2	3	4	5	6	7	8	9	10	11
Web-based weight management programs for children and adolescents: a systematic review of randomized controlled trial studies.,"/pubmed/19707091","An JY, Hayman LL, Park YS, Dusaj TK, Ayres CG.","ANS Adv Nurs Sci. 2009 Jul-Sep	PubMed							x (R-AMSTAR score = 20)*		x			An 2009	3	1	4	2	1	4	1	1	1	1	1	20
Weight loss/maintenance as an effective tool for controlling type 2 diabetes: novel methodology to sustain weight reduction.,"/pubmed/22215481","Gage D.","Diabetes Metab Res Rev. 2012 Mar	PubMed		x	x	x				x				Aguilar-Martinez 2014	3	1	3	2	2	4	1	1	1	1	1	20
Weight-reducing side effects of the antiepileptic agents topiramate and zonisamide.,"/pubmed/22249827","Antel J, Hebebrand J.","Handb Exp Pharmacol. 2012	PubMed			x					x
Chitosan for overweight or obesity.,"/pubmed/16034912","Ni Mhurchu C, Dunshea-Mooij CA, Bennett D, Rodgers A.","Cochrane Database Syst Rev. 2005 Jul 20	PubMed and Cochrane	x		x					x
Chromium picolinate supplementation for overweight or obese adults.,"/pubmed/24293292","Tian H, Guo X, Wang X, He Z, Sun R, Ge S, Zhang Z.","Cochrane Database Syst Rev. 2013 Nov 29	PubMed and Cochrane	x		x					x
Green tea for weight loss and weight maintenance in overweight or obese adults.,"/pubmed/23235664","Jurgens TM, Whelan AM, Killian L, Doucette S, Kirk S, Foy E.","Cochrane Database Syst Rev. 2012 Dec 12	PubMed and Cochrane	x		x					x
Interactive computer-based interventions for weight loss or weight maintenance in overweight or obese people.,"/pubmed/22895964","Wieland LS, Falzon L, Sciamanna CN, Trudeau KJ, Brodney S, Schwartz JE, Davidson KW.","Cochrane Database Syst Rev. 2012 Aug 15	PubMed and Cochrane	x									x
Pharmacotherapy for weight loss in adults with type 2 diabetes mellitus.,"/pubmed/15674929","Norris SL, Zhang X, Avenell A, Gregg E, Schmid CH, Lau J.","Cochrane Database Syst Rev. 2005 Jan 25	PubMed and Cochrane	x		x	x				x
Weight loss interventions for chronic asthma.,"/pubmed/22786526","Adeniyi FB, Young T.","Cochrane Database Syst Rev. 2012 Jul 11	PubMed and Cochrane	x			x				x
A review of electronic interventions for prevention and treatment of overweight and obesity in young people.,"/pubmed/21348921","Nguyen B, Kornman KP, Baur LA.","Obes Rev. 2011 May	PubMed and Obesity reviews	x		x						x
A review of web-based weight loss interventions in adults.,"/pubmed/20804523","Arem H, Irwin M.","Obes Rev. 2011 May	PubMed and Obesity reviews	x									x
A systematic review of the evidence regarding efficacy of obesity prevention interventions among adults.,"/pubmed/18298429","Lemmens VE, Oenema A, Klepp KI, Henriksen HB, Brug J.","Obes Rev. 2008 Sep	PubMed and Obesity reviews	x		x						x
A systematic review of weight loss, physical activity and dietary interventions involving African American men.,"/pubmed/25196408","Newton RL Jr, Griffith DM, Kearney WB, Bennett GG.","Obes Rev. 2014 Oct	PubMed and Obesity reviews	x		x					x
Behavioural weight management programmes for adults assessed by trials conducted in everyday contexts: systematic review and meta-analysis.,"/pubmed/25112559","Hartmann-Boyce J, Johns DJ, Jebb SA, Summerbell C, Aveyard P	PubMed and Obesity reviews	x									x
Effectiveness of web-based interventions in achieving weight loss and weight loss maintenance in overweight and obese adults: a systematic review with meta-analysis.,"/pubmed/19754633","Neve M, Morgan PJ, Jones PR, Collins CE.","Obes Rev. 2010 Apr	PubMed and Obesity reviews	x									x
Interventions employing mobile technology for overweight and obesity: an early systematic review of randomized controlled trials.,"/pubmed/23167478","Bacigalupo R, Cudd P, Littlewood C, Bissell P, Hawley MS, Buckley Woods H.","Obes Rev. 2013 Apr	PubMed and Obesity reviews	x			x					x
Sexual abuse in bariatric surgery candidates: impact on weight loss after surgery: a systematic review.,"/pubmed/22564306","Steinig J, Wagner B, Shang E, DÃ¶lemeyer R, Kersting A.","Obes Rev. 2012 Oct	PubMed and Obesity reviews	x		x	x	x			x
Systematic review of randomized controlled trials of low-carbohydrate vs. low-fat/low-calorie diets in the management of obesity and its comorbidities.,"/pubmed/18700873","Hession M, Rolland C, Kulkarni U, Wise A, Broom J.","Obes Rev. 2009 Jan	PubMed and Obesity reviews	x		x					x
The effect of non-surgical weight loss interventions on urinary incontinence in overweight women: a systematic review and meta-analysis.,"/pubmed/24754672","Vissers D, Neels H, Vermandel A, De Wachter S, Tjalma WA, Wyndaele JJ, Taeymans J.","Obes Rev. 2014 Jul	PubMed and Obesity reviews	x			x				x
The impact of Internet use for weight loss.,"/pubmed/17716303","Saperstein SL, Atkinson NL, Gold RS.","Obes Rev. 2007 Sep	PubMed and Obesity reviews	x		x						x
Antidepressants and body weight: a comprehensive review and meta-analysis.,"/pubmed/21062615","Serretti A, Mandelli L.","J Clin Psychiatry. 2010 Oct	PubMed and Psycinfo	x	x	x					x
Effect of dairy consumption on weight and body composition in adults: a systematic review and meta-analysis of randomized controlled clinical trials.,"/pubmed/22249225","Abargouei AS, Janghorbani M, Salehi-Marzijarani M, Esmaillzadeh A.","Int J Obes (Lond). 2012 Dec	PubMed and Psycinfo	x		x	x				x
Effect of obesity treatments on eating behavior: psychosocial interventions versus surgical interventions. A systematic review.,"/pubmed/21741012","Moldovan AR, David D.","Eat Behav. 2011 Aug	PubMed and Psycinfo	x		x					x
Effect of Web-based lifestyle modification on weight control: a meta-analysis.,"/pubmed/21694698","Kodama S, Saito K, Tanaka S, Horikawa C, Fujiwara K, Hirasawa R, Yachi Y, Iida KT, Shimano H, Ohashi Y, Yamada N, Sone H.","Int J Obes (Lond). 2012 May	PubMed and Psycinfo	x									x
Effectiveness of behavioural weight loss interventions delivered in a primary care setting: a systematic review and meta-analysis.,"/pubmed/25298510","Booth HP, Prevost TA, Wright AJ, Gulliford MC.","Fam Pract. 2014 Dec	PubMed and Psycinfo	x		x						x
Efficacy and safety of the weight-loss drug rimonabant: a meta-analysis of randomised trials.,"/pubmed/18022033","Christensen R, Kristensen PK, Bartels EM, Bliddal H, Astrup A.","Lancet. 2007 Nov 17	PubMed and Psycinfo	x		x					x
Evidence update on the treatment of overweight and obesity in children and adolescents.,"/pubmed/25496471","Altman M, Wilfley DE.","J Clin Child Adolesc Psychol. 2015	PubMed and Psycinfo	x									x
Health-related quality of life in obese children and adolescents.,"/pubmed/19255583","Tsiros MD, Olds T, Buckley JD, Grimshaw P, Brennan L, Walkley J, Hills AP, Howe PR, Coates AM.","Int J Obes (Lond). 2009 Apr	PubMed and Psycinfo	x		x		x			x
Impact of computer-mediated, obesity-related nutrition education interventions for adolescents: a systematic review.,"/pubmed/24534357","Ajie WN, Chapman-Novakofski KM.","J Adolesc Health. 2014 Jun	PubMed and Psycinfo	x			x					x
Mindfulness and weight loss: a systematic review.,"/pubmed/25490697","Olson KL, Emery CF.","Psychosom Med. 2015 Jan	PubMed and Psycinfo	x		x					x
Physical activity and nutritional weight loss interventions in obese, low-income women: an integrative review.,"/pubmed/24256087","Moredich CA, Kessler TA.","J Midwifery Womens Health. 2014 Jul-Aug	PubMed and Psycinfo	x		x					x
Self-directed interventions to promote weight loss: a systematic review of reviews.,"/pubmed/24554464","Tang J, Abraham C, Greaves C, Yates T.","J Med Internet Res. 2014 Feb 19	PubMed and Psycinfo	x			x					x
The effect of computers for weight loss: a systematic review and meta-analysis of randomized trials.,"/pubmed/21805218","Reed VA, Schifferdecker KE, Rezaee ME, O'Connor S, Larson RJ.","J Gen Intern Med. 2012 Jan	PubMed and Psycinfo	x									x
The impact of pre-treatment weight-loss expectations on weight loss, weight regain, and attrition in people who are overweight and obese: a systematic review of the literature.,"/pubmed/22151728","Crawford R, Glover L.","Br J Health Psychol. 2012 Sep	PubMed and Psycinfo	x		x					x
The impact of regular self-weighing on weight management: a systematic literature review.,"/pubmed/18983667","Vanwormer JJ, French SA, Pereira MA, Welsh EM.","Int J Behav Nutr Phys Act. 2008 Nov 4	PubMed and Psycinfo	x		x					x
The relationship between breastfeeding and postpartum weight change--a systematic review and critical evaluation.,"/pubmed/23892523","Neville CE, McKinley MC, Holmes VA, Spence D, Woodside JV.","Int J Obes (Lond). 2014 Apr	PubMed and Psycinfo	x		x	x				x
Willingness to pay for obesity pharmacotherapy.,"/pubmed/22301901","Doyle S, Lloyd A, Birt J, Curtis B, Ali S, Godbey K, Sierra-Johnson J, Halford JC.","Obesity (Silver Spring). 2012 Oct	PubMed and Psycinfo	x		x					x
Self-help in the long-term treatment of obesity.,"/pubmed/12119666","Latner JD.","Obes Rev. 2001 May	PubMed and Obesity review	x	x							x
Handbook of obesity intervention for the lifespan.Handbook of obesity intervention for the lifespan. 2009	Psycinfo		x						x
Self-help approaches for obesity and eating disorders: Research and practice. 2007	Psycinfo		x						x
		42	101	422	214	139	1	2	437	61	20
