# Supplementary material for: Web-Based Interventions for Weight Loss or Weight Loss Maintenance in Overweight and Obese People: A Systematic Review of Systematic Reviews
Source: J Med Internet Res. 2017 Jun 26;19(6):e229. doi: 10.2196/jmir.6972 (PMC5504341; doi:10.2196/jmir.6972)
Supplement: Multimedia Appendix 2 [file jmir_v19i6e229_app2.xlsx]

## Sheet: Foglio1
							MULTIMEDIA APPENDIX 2
							TARGET STUDIES INCLUDED IN THE REVIEWS
			REVIEWS
			Tsai et al., 2005	Weinstein et al., 2006	Sharma et al., 2007	Neve et al., 2010	Osei-Assibey et al., 2010	Arem et al., 2011	Burke et al., 2011	Manzoni et al., 2011	Young et al., 2012	Kodama et al., 2012	Reed et al., 2012	Wieland et al., 2012	Chang et al., 2013	Grunenberg et al., 2013	Bennett et al., 2014	Hartmann-Boyce et al., 2014	Altman et al., 2015	Gilmartin et al., 2015	Levine et al., 2015	Raaijmakers et al., 2015
	ARTICLES	Adachi 2007 (L)										x											1
		Agras 1990 (L)											x									x	2
		Appel 2003 (L)																			x		1
		Appell2011 (L)																				x	1
		Appell 2011 (M)																		x			1
		Bennett 2009 (L)						x															1
		Bennett 2012 (L)																			x		1
		Bennett 2010 (L)								x		x		x			x				x		5
		Blomfield 2014 (L)																				x	1
		Booth 2008 (L)								x													1
		Brindal 2012 (L)													x								1
		Burnett 1985 (L)											x										1
		Carr 2008 (L)				x				x						x							3
		Cavallo 2012 (L)													x								1
		Chambliss 2011 (L)																				x	1
		Christian 2011 (L)										x											1
		Collins 2012 (L)														x						x	2
		Cusseler 2007 (M)						x															1
		Cussler 2008 (M)				x				x		x		x	x								5
		DeLucia 1988(L)											x	x									2
		Digenio 2009 (L)								x		x											2
		Epstein 2007 (L)																	x				1
		Faith2005(L)			x																		1
		Ferney 2009 (L)													x								1
		Gabriele 2011 (L)												x									1
		Gold 2007 (L)				x		x		x					x								4
		Hersey 2012 (L)																x					1
		Harvey-Berino 2002a (M)		x		x				x		x		x									5
		Harvey-Berino 2002b (M)		x		x				x													3
		Harvey-Berino 2004 (M)		x		x		x		x		x			x								6
		Harvey-Berino 2010 (L)										x		x	x							x	4
		Hunter 2008 (L)						x		x		x		x			x						5
		Hurling 2007 (L)													x								1
		Hutchesson 2014 (L)																				x	1
		Jones 2002 (L)											x										1
		Krashnewski 2011 (L)														x							1
		Leslie 2002 (M)									x												1
		Liebreich 2009 (L)													x								1
		Ma/Xiao 2013 (L)																			x		1
		McConnor 2007 (L)				x		x		x		x				x					x		6
		Mehring 2013 (L)																			x	x	2
		Micco 2007 (L)				x				x													2
		Mobley 2007 (L)				x						x											2
		Morgan 2009 (L)									x	x	x	x	x								5
		Morgan 2010 (L)														x							1
		Morgan 2011a (L)									x			x								x	3
		Morgan 2011b (L)									x												1
		Morgan 2011c (L)									x												1
		Napolitano 2013 (L)													x								1
		Norman 2013 (L)																				x	1
		Patrick 2009 (L)										x											1
		Philip 2009 (L)								x													1
		Polzein 2007a (L)				x				x		x	x										4
		Polzein 2007b (L)				x																	1
		Pullen 2008 (L)								x													1
		Richardson 2010 (L)													x								1
		Rothert 2006 (M)				x	x	x		x		x					x				x		7
		Schroder 2010 (L)												x									1
		Shay 2009 (L)											x										1
		Southard 2003 (L)		x																			1
		Sternfield 2009 (L)													x								1
		Svetkey 2008 (M)				x				x		x		x			x					x	6
		Tanaka 2010 (L)									x	x										x	3
		Tate 2001 (L)		x		x		x	x	x				x	x								7
		Tate 2003 (L)		x		x				x				x	x								5
		Tate 2006 (L)				x			x	x				x	x								5
		Threlfall 1984 (L)												x									1
		Touger-Decker (L)															x						1
		TurnerMcGrievy 2011(L)													x								1
		Turnin 2001 (L)											x										1
		Ueki 2009 (L)										x											1
		van Wier 2009 (L)								x		x	x										3
		Verheijden 2004 (L)													x						x		2
		Veverka 2003 (L)		x																			1
		Wammes 2005(L)			x																		1
		Webber 2007 (L)				x																	1
		Webber 2008a (L)								x				x	x								3
		Webber 2008b (L)								x													1
		Williamson 2006 (L)															x						1
		Wing et al. 2006 (M)							x	x		x		x									4
		Womble 2004 (L)	x	x		x		x		x		x	x		x								8
		Wylie-Rosett 2001 (L)										x	x	x									3
		Yoo 2009 (L)										x											1
		TOTAL	1	8	2	18	1	9	3	25	6	23	11	18	20	5	6	1	1	1	8	12	179
